# Supplementary material for: RNA G-quadruplex structure-based PROTACs for targeted DHX36 protein degradation and gene activity modulation in mammalian cells
Source: Nucleic Acids Res. 2025 Jan 30;53(3):gkaf039. doi: 10.1093/nar/gkaf039 (PMC11780864; doi:10.1093/nar/gkaf039)
Supplement: gkaf039_Supplemental_Files [file gkaf039_supplemental_files.zip]

Archive with 2 entries (2 files):
- MS_raw_data_supporting_information-1.xlsx
- Zhang_rG4_Protac_NAR_SI_R2.pdf
