# Supplementary material for: RNA G-quadruplex structure-based PROTACs for targeted DHX36 protein degradation and gene activity modulation in mammalian cells
Source: Nucleic Acids Res. 2025 Jan 30;53(3):gkaf039. doi: 10.1093/nar/gkaf039 (PMC11780864; doi:10.1093/nar/gkaf039)
Supplement: gkaf039_Supplemental_Files [file gkaf039_supplemental_files.zip › MS_raw_data_supporting_information-1.xlsx]

## Sheet: 20241020_03delete_zlt
Protein.Group	Protein.4462.56mes	Genes	First.Protein.Description	ahpc_rG4_1	ahpc_rG4_2	ahpc_rG4_3	ahpc_rG4_mut_1	ahpc_rG4_mut_2	ahpc_rG4_mut_3	ahpc_Blank_1	ahpc_Blank_2	ahpc_Blank_3	MG132_ahpc_rG4_1	MG132_ahpc_rG4_2	MG132_ahpc_rG4_3	sample/control	ahpc_rG4_1	ahpc_rG4_2	ahpc_rG4_3	ahpc_rG4_mut_1	ahpc_rG4_mut_2	ahpc_rG4_mut_3	MG132_ahpc_rG4_1	MG132_ahpc_rG4_2	MG132_ahpc_rG4_3	P value	ahpc_rG4&Blank	ahpc_rG4_mut&Blank	MG132_ahpc_rG4&Blank		average(sample/control)	ahpc_rG4&Blank	ahpc_rG4_mut&Blank	MG132_ahpc_rG4&Blank
A0A024RBG1;Q9NZJ9	NUD4BHUMAN;NUDT4HUMAN	NUDT4;NUDT4B	Diphosphoinositol polyphosphate phosphohydrolase NUDT4B	699026	713609	851650	723844	798438	700224	640062	677425	659862	926690	889268	962567		1.09212	1.05341	1.29065	1.1309	1.17864	1.06117	1.44781	1.31272	1.45874		0.127241	0.0604317	0.000356555			1.1454	1.12357	1.40642
A0A075B6X5	TVA18_HUMAN	TRAV18	T cell receptor alpha variable 18	631940	620367	4462.56	4462.56	401344	4462.56	378581	255321	4462.56	648168	4462.56	4462.56		1.66923	2.42975	1	0.0117876	1.57192	1	1.7121	0.0174782	1		0.429329	0.681472	0.980587			1.69966	0.861236	0.909859
A0A087WUL8	NBPFJ_HUMAN	NBPF19	Neuroblastoma breakpoint family member 19	53006.2	15045	33348.8	4462.56	4462.56	4462.56	4462.56	38990.7	4462.56	4462.56	4462.56	4462.56		11.878	0.385861	7.47302	1	0.114452	1	1	0.114452	1		0.324767	0.373901	0.373901			6.57895	0.704817	0.704817
A0A0A6YYK6	TVA16_HUMAN	TRAV16	T cell receptor alpha variable 16	8640000	11700000	4900000	4910000	4120000	3880000	5000000	4070000	3210000	11700000	6310000	4160000		1.728	2.87469	1.52648	0.982	1.01229	1.20872	2.34	1.55037	1.29595		0.100787	0.745318	0.225284			2.04306	1.06767	1.72877
A0A0B4J2D5;P0DPI2	GAL3A_HUMAN;GAL3B_HUMAN	GATD3;GATD3B	Putative glutamine amidotransferase-like class 1 domain-containing protein 3B, mitochondrial	13700000	11700000	13000000	8660000	9050000	12300000	21600000	25400000	12800000	24300000	22400000	24300000		0.634259	0.46063	1.01562	0.400926	0.356299	0.960938	1.125	0.88189	1.89844		0.131981	0.0638228	0.379791			0.703505	0.572721	1.30178
A0A1B0GVB3	CG078_HUMAN	C7orf78	Putative uncharacterized protein C7orf78	21400000	22100000	4462.56	28300000	4462.56	4462.56	4462.56	4462.56	15200000	4462.56	4462.56	4462.56		4795.45	4952.31	0.000293589	6341.65	1	0.000293589	1	1	0.000293589		0.346363	0.704252	0.373901			3249.26	2114.22	0.666765
A0A1W2PPE2	TFKL4_HUMAN	TAF11L4	TATA-box-binding protein-associated factor 11-like protein 4	5560000	4720000	5040000	4462.56	4462.56	6590000	4450000	4462.56	5400000	4462.56	4462.56	4462.56		1.24944	1057.69	0.933333	0.00100282	1	1.22037	0.00100282	1	0.0008264		0.339384	0.713652	0.11981			353.291	0.740458	0.333943
A0A2R8Y4L2	RA1L3_HUMAN	HNRNPA1L3	Heterogeneous nuclear ribonucleoprotein A1-like 3	350166	1200000	837937	1120000	1130000	438985	394722	582749	1050000	4040000	3280000	3410000		0.887121	2.05921	0.798035	2.83744	1.93909	0.418081	10.2351	5.6285	3.24762		0.721283	0.503648	0.000682204			1.24812	1.73154	6.37039
A0A578	TVB51_HUMAN	TRBV5-1	T cell receptor beta variable 5-1	4420000	4462.56	4030000	4462.56	4462.56	3160000	4462.56	4462.56	4462.56	2980000	3070000	2620000		990.463	1	903.069	1	1	708.114	667.778	687.946	587.107		0.116965	0.373901	3.05e-05			631.511	236.705	647.61
A0AVT1	UBA6_HUMAN	UBA6	Ubiquitin-like modifier-activating enzyme 6	34500000	33400000	33600000	33300000	27100000	28600000	31400000	33500000	35100000	24000000	22000000	24800000		1.09873	0.997015	0.957265	1.06051	0.808955	0.814815	0.764331	0.656716	0.706553		0.679311	0.163774	0.00199983			1.01767	0.89476	0.7092
A0FGR8	ESYT2_HUMAN	ESYT2	Extended sy4462.56ptotagmin-2	14100000	12400000	12200000	14600000	13600000	14900000	12500000	12100000	11600000	14000000	12900000	13300000		1.128	1.02479	1.05172	1.168	1.12397	1.28448	1.12	1.06612	1.14655		0.273199	0.00816628	0.0321797			1.06817	1.19215	1.11089
A0MZ66	SHOT1_HUMAN	SHTN1	Shootin-1	15200000	21100000	18300000	14400000	15200000	13300000	12900000	14100000	14600000	14900000	14100000	16700000		1.17829	1.49645	1.25342	1.11628	1.07801	0.910959	1.15504	1	1.14384		0.07132	0.592883	0.211407			1.30939	1.03508	1.09962
A0PJW6	TM223_HUMAN	TMEM223	Transmembrane protein 223	6530000	8970000	7460000	3340000	6010000	7190000	8220000	6890000	7280000	4462.56	4670000	4462.56		0.794404	1.30189	1.02473	0.406326	0.872279	0.987637	0.000542891	0.677794	0.000612989		0.82673	0.180996	0.0212137			1.04034	0.755414	0.226317
A0PJY2	FEZF1_HUMAN	FEZF1	Fez family zinc finger protein 1	4462.56	4462.56	4462.56	1470000	1540000	4462.56	4462.56	2080000	1750000	4462.56	4462.56	4462.56		1	0.00214546	0.00255003	329.407	0.740385	0.00255003	1	0.00214546	0.00255003		0.119075	0.75437	0.119075			0.334898	110.05	0.334898
A1L0T0	HACL2_HUMAN	ILVBL	2-hydroxyacyl-CoA lyase 2	4462.56	4462.56	4462.56	3300000	4462.56	4462.56	4462.56	4462.56	4462.56	7210000	6980000	8450000		1	1	1	739.486	1	1	1615.66	1564.12	1893.53		#DIV/0!	0.373901	7.86e-05			1	247.162	1691.11
A1L188	NDUF8_HUMAN	NDUFAF8	4462.56DH dehydroge4462.56se [ubiquinone] 1 alpha subcomplex assembly factor 8	462001	348106	257978	1450000	578576	837761	412988	4462.56	4462.56	340125	462134	540682		1.11868	78.0059	57.8094	3.511	129.651	187.731	0.823571	103.558	121.16		0.220341	0.0493095	0.106951			45.6447	106.964	75.1804
A1X283	SPD2B_HUMAN	SH3PXD2B	SH3 and PX domain-containing protein 2B	38800000	38600000	35700000	42700000	39000000	35600000	44300000	40800000	50700000	31500000	27200000	29700000		0.875847	0.946078	0.704142	0.963883	0.955882	0.70217	0.711061	0.666667	0.585799		0.0691401	0.157397	0.00745061			0.842022	0.873978	0.654509
A2RRP1	NBAS_HUMAN	NBAS	NBAS subunit of NRZ tethering complex	1070000	576923	839623	4462.56	4462.56	243307	911567	4462.56	851263	4462.56	802819	4462.56		1.1738	129.281	0.986326	0.00489548	1	0.285819	0.00489548	179.901	0.00524228		0.502426	0.171409	0.465965			43.8136	0.430238	59.9704
A2RU67	F234B_HUMAN	FAM234B	Protein FAM234B	688373	1010000	769589	870714	735811	705701	896665	967318	983640	336029	485271	523840		0.767704	1.04412	0.782389	0.971058	0.760671	0.717438	0.374754	0.501666	0.532553		0.275123	0.0357663	0.00137106			0.864739	0.816389	0.469658
A3KN83	SBNO1_HUMAN	SBNO1	Protein strawberry notch homolog 1	4160000	3120000	3520000	3660000	3320000	3960000	3490000	2780000	2590000	2280000	2290000	1850000		1.19198	1.1223	1.35907	1.04871	1.19424	1.52896	0.653295	0.823741	0.714286		0.188449	0.103861	0.0585278			1.22445	1.2573	0.730441
A4D1E9	GTPBA_HUMAN	GTPBP10	GTP-binding protein 10	5510000	4462.56	4480000	4462.56	3280000	3430000	4350000	3280000	2090000	5350000	4900000	5000000		1.26667	0.00136054	2.14354	0.00102588	1	1.64115	1.22989	1.4939	2.39234		0.962143	0.482114	0.0506218			1.13719	0.880725	1.70538
A4D1S5	RAB19_HUMAN	RAB19	Ras-related protein Rab-19	4462.56	3690000	4462.56	4462.56	1890000	4462.56	4462.56	4462.56	1520000	1920000	4462.56	4462.56		1	826.88	0.00293589	1	423.524	0.00293589	430.246	1	0.00293589		0.615002	0.885844	0.87786			275.961	141.509	143.75
A4D1T9	PRS37_HUMAN	PRSS37	Probable i4462.56ctive serine protease 37	4462.56	4462.56	4462.56	615472	766938	560383	4462.56	4462.56	4462.56	4462.56	475420	4462.56		1	1	1	137.919	171.861	125.574	1	106.535	1		#DIV/0!	0.00048011	0.373901			1	145.118	36.1784
A4FU01	MTMRB_HUMAN	MTMR11	Myotubularin-related protein 11	4462.56	4462.56	35700000	4462.56	31000000	4462.56	4462.56	4462.56	4462.56	7240000	5940000	4462.56		1	1	7999.89	1	6946.69	1	1622.39	1331.07	1		0.373901	0.373901	0.119977			2667.3	2316.23	984.821
A5A3E0	POTEF_HUMAN	POTEF	POTE ankyrin domain family member F	991000000	783000000	786000000	725000000	752000000	558000000	1350000000	1510000000	935000000	1820000000	1700000000	1780000000		0.734074	0.518543	0.840642	0.537037	0.498013	0.596791	1.34815	1.12583	1.90374		0.0896712	0.032049	0.0455738			0.697753	0.543947	1.45924
A5PLL7	PDES1_HUMAN	PEDS1	Plasmanylethanolamine desaturase 1	4462.56	4462.56	4462.56	2280000	4462.56	4462.56	4462.56	2320000	4462.56	2450000	3210000	3150000		1	0.00192352	1	510.918	0.00192352	1	549.012	1.38362	705.873		0.373901	0.99076	0.0558744			0.667308	170.64	418.756
A5YKK6	CNOT1_HUMAN	CNOT1	CCR4-NOT transcription complex subunit 1	13800000	10400000	12800000	12800000	13100000	11800000	14700000	13900000	14300000	12000000	12400000	10700000		0.938776	0.748201	0.895105	0.870748	0.942446	0.825175	0.816327	0.892086	0.748252		0.130199	0.0190607	0.00987871			0.860694	0.879456	0.818888
A5YM69	ARG35_HUMAN	ARHGEF35	Rho guanine nucleotide exchange factor 35	4462.56	4462.56	905918	4462.56	1360000	4462.56	4462.56	4462.56	1400000	926498	4462.56	4462.56		1	1	0.647084	1	304.758	0.00318754	207.616	1	0.00318754		0.780971	0.984581	0.791155			0.882361	101.92	69.5397
A6NCE7;Q9GZQ8	MLP3B_HUMAN;MP3B2_HUMAN	MAP1LC3B;MAP1LC3B2	Microtubule-associated proteins 1A/1B light chain 3 beta 2	9530000	8900000	10100000	4462.56	4462.56	10200000	4462.56	4462.56	4462.56	22100000	19800000	18200000		2135.55	1994.37	2263.27	1	1	2285.68	4952.31	4436.92	4078.38		1.05e-05	0.373901	5.99e-05			2131.06	762.561	4489.2
A6NDE4;A6NEQ0;P0C7P1;P0DJD3;P0DJD4;Q15415	RBY1A_HUMAN;RBY1B_HUMAN;RBY1C_HUMAN;RBY1D_HUMAN;RBY1E_HUMAN;RBY1F_HUMAN	RBMY1A1;RBMY1B;RBMY1C;RBMY1D;RBMY1E;RBMY1F	R4462.56-binding motif protein, Y chromosome, family 1 member B	4462.56	30044	48229.3	4462.56	4462.56	4462.56	61795	60501.7	40388.1	4462.56	4462.56	4462.56		0.0722156	0.496581	1.19415	0.0722156	0.0737592	0.110492	0.0722156	0.0737592	0.110492		0.139174	0.00199178	0.00199178			0.587648	0.0854889	0.0854889
A6NDG6	PGP_HUMAN	PGP	Glycerol-3-phosphate phosphatase	40300000	40300000	40900000	45000000	45500000	43100000	51600000	56600000	55800000	30700000	33000000	31500000		0.781008	0.712014	0.732975	0.872093	0.803887	0.772401	0.594961	0.583039	0.564516		0.000822194	0.00410086	0.000171041			0.741999	0.816127	0.580839
A6NED2	RCCD1_HUMAN	RCCD1	RCC1 domain-containing protein 1	1840000	966876	1160000	4462.56	4462.56	4462.56	2410000	2490000	1800000	4462.56	4462.56	4462.56		0.763485	0.388304	0.644444	0.00185169	0.00179219	0.0024792	0.00185169	0.00179219	0.0024792		0.0565818	0.000514774	0.000514774			0.598745	0.00204103	0.00204103
A6NF36	CC182_HUMAN	CCDC182	Coiled-coil domain-containing protein 182	4462.56	164649	191860	183584	175631	4462.56	165393	182022	218761	4462.56	4462.56	4462.56		0.0269816	0.904555	0.87703	1.10999	0.964889	0.0203992	0.0269816	0.0245166	0.0203992		0.321766	0.327172	0.000306495			0.602856	0.698425	0.0239658
A6NFU0	F187A_HUMAN	FAM187A	Ig-like V-type domain-containing protein FAM187A	808991	764510	779385	4462.56	944663	759353	1070000	4462.56	1070000	4462.56	4462.56	4462.56		0.756066	171.316	0.728397	0.00417062	211.686	0.709676	0.00417062	1	0.00417062		0.854552	0.766381	0.116117			57.6003	70.8001	0.336114
A6NHL2	TBAL3_HUMAN	TUBAL3	Tubulin alpha chain-like 3	158000000	67500000	107000000	42200000	57300000	67300000	73700000	77600000	56400000	50200000	62100000	36600000		2.14383	0.869845	1.89716	0.572592	0.738402	1.19326	0.68114	0.800258	0.648936		0.198139	0.235799	0.117039			1.63694	0.834752	0.710111
A6NHQ2	FBLL1_HUMAN	FBLL1	rR4462.56/tR4462.56 2'-O-methyltransferase fibrillarin-like protein 1	8100000	10100000	5160000	10300000	4462.56	9590000	8880000	6610000	8210000	7850000	4462.56	4462.56		0.912162	1.52799	0.628502	1.15991	0.000675123	1.16809	0.884009	0.000675123	0.000543552		0.946423	0.727058	0.122206			1.02288	0.776224	0.295076
A6NHR9	SMHD1_HUMAN	SMCHD1	Structural mainte4462.56nce of chromosomes flexible hinge domain-containing protein 1	9780000	6610000	7480000	9170000	9790000	10100000	9360000	8510000	8300000	5820000	7550000	7070000		1.04487	0.776733	0.901205	0.979701	1.15041	1.21687	0.621795	0.887192	0.851807		0.485866	0.0855251	0.0349737			0.907603	1.11566	0.786931
A6NIZ1	RP1BL_HUMAN	RAP1BL	Ras-related protein Rap-1b-like protein	513068	4462.56	4462.56	364264	4462.56	4462.56	293816	263079	4462.56	4462.56	241900	409381		1.74622	0.0169628	1	1.23977	0.0169628	1	0.0151883	0.919496	91.7368		0.948999	0.699193	0.84315			0.921062	0.752244	30.8905
A6NJ78	MET15_HUMAN	METTL15	12S rR4462.56 N4-methylcytidine (m4C) methyltransferase	526683	481759	451597	689552	1650000	699223	505616	594484	592199	436741	381948	513050		1.04167	0.810382	0.762576	1.36379	2.77552	1.18072	0.86378	0.642487	0.866347		0.10114	0.233255	0.066362			0.871541	1.77334	0.790871
A6NJY1	SL9P1_HUMAN	SLC9B1P1	Putative SLC9B1-like protein SLC9B1P1	4462.56	2920000	4462.56	4462.56	1090000	4462.56	4462.56	4462.56	808315	1100000	4462.56	4462.56		1	654.333	0.00552082	1	244.254	0.00552082	246.495	1	0.00552082		0.523493	0.844998	0.840531			218.446	81.7533	82.5003
A6NKC9	SH2D7_HUMAN	SH2D7	SH2 domain-containing protein 7	8040000	4130000	4462.56	4462.56	3540000	5080000	4462.56	3460000	4462.56	4462.56	4462.56	4462.56		1801.66	1.19364	1	1	1.02312	1138.36	1	0.00128976	1		0.325289	0.415358	0.373901			601.283	380.128	0.667097
A6NKD9	CC85C_HUMAN	CCDC85C	Coiled-coil domain-containing protein 85C	34220.3	43785	49753.5	39840.9	41612.1	4462.56	63760.2	62641.7	49407.2	116379	106930	120989		0.536703	0.698975	1.00701	0.624855	0.664288	0.0903221	1.82526	1.70701	2.44881		0.0682121	0.0816376	0.000820053			0.747563	0.459822	1.99369
A6NKP2	D42E2_HUMAN	SDR42E2	Putative short-chain dehydroge4462.56se/reductase family 42E member 2	4462.56	4462.56	487460	375359	4462.56	4462.56	4462.56	609195	371771	4462.56	4462.56	4462.56		1	0.00732534	1.31118	84.1129	0.00732534	0.0120035	1	0.00732534	0.0120035		0.531769	0.40411	0.139284			0.772836	28.0441	0.339776
A6NMK8	INY2B_HUMAN	INSYN2B	Protein INSYN2B	5500000	4462.56	5970000	4462.56	4462.56	4200000	3580000	4330000	4462.56	4462.56	4462.56	5900000		1.53631	0.00103061	1337.8	0.00124653	0.00103061	941.164	0.00124653	0.00103061	1322.11		0.63793	0.557597	0.792345			446.445	313.722	440.704
A6ZKI3	RTL8C_HUMAN	RTL8C	Retrotransposon Gag-like protein 8C	4462.56	3830000	5170000	4462.56	4462.56	4462.56	6350000	9740000	9390000	4462.56	4462.56	4462.56		0.000702765	0.393224	0.550586	0.000702765	0.000458168	0.000475246	0.000702765	0.000458168	0.000475246		0.043539	0.00139798	0.00139798			0.314837	0.000545393	0.000545393
A8MQ03	CRTP1_HUMAN	CYSRT1	Cysteine-rich tail protein 1	111951	120651	137912	166733	246896	187885	150868	195519	171627	228852	185312	284145		0.742046	0.617081	0.803557	1.10516	1.26277	1.09473	1.5169	0.947795	1.6556		0.0304841	0.36457	0.127915			0.720894	1.15422	1.37343
A8MTI9	PRS47_HUMAN	PRSS47P	Putative serine protease 47	626514	4462.56	839780	731872	4462.56	4462.56	4462.56	4462.56	690779	4462.56	4462.56	4462.56		140.393	1	1.2157	164.003	1	0.00646019	1	1	0.00646019		0.490928	0.969193	0.373901			47.5364	55.0031	0.66882
A8MU46	SMTL1_HUMAN	SMTNL1	Smoothelin-like protein 1	4462.56	4462.56	2910000	4462.56	2030000	2150000	2300000	4462.56	2730000	4462.56	4462.56	4462.56		0.00194024	1	1.06593	0.00194024	454.896	0.787546	0.00194024	1	0.00163464		0.612612	0.808687	0.119026			0.689291	151.895	0.334525
A8MWA6;P0C7X0	F90AM_HUMAN;F90AO_HUMAN	FAM90A22;FAM90A24	Putative protein FAM90A22	4462.56	702608	741171	4462.56	760090	668944	626538	789811	711637	4462.56	4462.56	334181		0.00712257	0.88959	1.0415	0.00712257	0.962369	0.940007	0.00712257	0.00565016	0.469595		0.405652	0.394294	0.00762478			0.646071	0.6365	0.160789
B1ANS9	WDR64_HUMAN	WDR64	WD repeat-containing protein 64	205000000	262000000	218000000	200000000	177000000	256000000	197000000	153000000	183000000	43300000	49700000	41700000		1.04061	1.71242	1.19126	1.01523	1.15686	1.39891	0.219797	0.324837	0.227869		0.0787415	0.281646	0.000550627			1.31476	1.19033	0.257501
B3EWG3;B3EWG5;B3EWG6	FM25A_HUMAN;FM25C_HUMAN;FM25G_HUMAN	FAM25A;FAM25C;FAM25G	Protein FAM25A	4462.56	4462.56	163000000	123000000	92300000	4462.56	141000000	136000000	4462.56	4462.56	4462.56	30800000		3.16e-05	3.28e-05	36526.1	0.87234	0.678676	1	3.16e-05	3.28e-05	6901.87		0.62236	0.74561	0.157858			12175.4	0.850339	2300.62
B7ZAQ6;P0CG08	GPHRA_HUMAN;GPHRB_HUMAN	GPR89A;GPR89B	Golgi pH regulator A	5180000	3940000	4110000	4750000	4462.56	8320000	5260000	4710000	3820000	3920000	4230000	4930000		0.984791	0.836518	1.07592	0.903042	0.000947465	2.17801	0.745247	0.898089	1.29058		0.760338	0.926974	0.669719			0.965742	1.02733	0.977971
E9PAV3;Q13765	4462.56CAM_HUMAN;4462.56CA_HUMAN	4462.56CA	4462.56scent polypeptide-associated complex subunit alpha, muscle-specific form	329000000	329000000	313000000	303000000	267000000	300000000	277000000	280000000	259000000	377000000	395000000	408000000		1.18773	1.175	1.20849	1.09386	0.953571	1.1583	1.36101	1.41071	1.57529		0.00362639	0.246364	0.000401381			1.19041	1.06858	1.449
E9PRG8	CK098_HUMAN	C11orf98	Uncharacterized protein C11orf98	500370	386333	476812	766882	821923	492042	384042	731794	288587	1340000	955885	1300000		1.3029	0.527926	1.65223	1.99687	1.12316	1.705	3.4892	1.30622	4.50471		0.926618	0.252947	0.0158502			1.16102	1.60835	3.10004
F5H4B4	F227A_HUMAN	FAM227A	Protein FAM227A	1710000	4462.56	4462.56	2650000	2650000	4462.56	4462.56	1330000	1810000	2120000	2250000	2220000		383.188	0.00335531	0.0024655	593.83	1.99248	0.0024655	475.064	1.69173	1.22652		0.577185	0.524571	0.101166			127.731	198.608	159.327
L0R6Q1	S35U4_HUMAN	SLC35A4	SLC35A4 upstream open reading frame protein	25600000	29800000	25600000	22100000	16200000	25000000	24700000	33700000	18200000	38800000	35800000	42600000		1.03644	0.884273	1.40659	0.894737	0.480712	1.37363	1.57085	1.06231	2.34066		0.770908	0.44083	0.0509167			1.1091	0.916358	1.65794
L0R8F8	MIDUO_HUMAN	MIEF1	Mitochondrial ribosome and complex I assembly factor AltMIEF1	4462.56	24000000	4462.56	15400000	4462.56	4462.56	4462.56	4462.56	4462.56	13600000	16200000	14700000		1	5378.08	1	3450.93	1	1	3047.58	3630.2	3294.07		0.373901	0.373901	3.93e-05			1793.36	1150.98	3323.95
O00115	DNS2A_HUMAN	D4462.56SE2	Deoxyribonuclease-2-alpha	32300000	33800000	30900000	32900000	35900000	37900000	38900000	45600000	41700000	19900000	21600000	27600000		0.830334	0.741228	0.741007	0.845758	0.787281	0.908873	0.511568	0.473684	0.661871		0.0100245	0.0552694	0.00331139			0.770856	0.847304	0.549041
O00116	ADAS_HUMAN	AGPS	Alkyldihydroxyacetonephosphate synthase, peroxisomal	45600000	39700000	41200000	42600000	42000000	42000000	37100000	40200000	37800000	52100000	49700000	49900000		1.22911	0.987562	1.08995	1.14825	1.04478	1.11111	1.40431	1.23632	1.32011		0.130794	0.0162093	0.000550237			1.10221	1.10138	1.32025
O00124	UBXN8_HUMAN	UBXN8	UBX domain-containing protein 8	157088	138208	145730	210231	194857	165750	56289.9	105120	72926.9	345590	337180	333826		2.7907	1.31476	1.9983	3.73479	1.85366	2.27282	6.13947	3.20757	4.57754		0.0109124	0.0044276	6.02e-05			2.03459	2.62043	4.64153
O00139	KIF2A_HUMAN	KIF2A	Kinesin-like protein KIF2A	25100000	23400000	26000000	23300000	22000000	22500000	20800000	20900000	22800000	19000000	19600000	15900000		1.20673	1.11962	1.14035	1.12019	1.05263	0.986842	0.913462	0.937799	0.697368		0.0292158	0.217744	0.0647604			1.15557	1.05322	0.849543
O00142	KITM_HUMAN	TK2	Thymidine ki4462.56se 2, mitochondrial	1570000	1630000	1460000	4462.56	4462.56	4462.56	1430000	4462.56	4462.56	4170000	2150000	1630000		1.0979	365.261	327.166	0.00312067	1	1	2.91608	481.786	365.261		0.0879121	0.373901	0.0753196			231.175	0.667707	283.321
O00148	DX39A_HUMAN	DDX39A	ATP-dependent R4462.56 helicase DDX39A	74100000	62800000	72800000	77900000	85900000	66800000	70600000	75500000	63700000	110000000	107000000	101000000		1.04958	0.831788	1.14286	1.1034	1.13775	1.04867	1.55807	1.41722	1.58556		0.994945	0.346893	0.00113119			1.00807	1.0966	1.52028
O00151	PDLI1_HUMAN	PDLIM1	PDZ and LIM domain protein 1	3710000	6450000	5610000	4660000	6000000	4640000	3880000	4780000	4210000	8930000	7360000	8230000		0.956186	1.34937	1.33254	1.20103	1.25523	1.10214	2.30155	1.53975	1.95487		0.319941	0.195116	0.00177782			1.2127	1.18613	1.93205
O00154	BACH_HUMAN	ACOT7	Cytosolic acyl coenzyme A thioester hydrolase	44200000	33400000	40700000	47900000	34500000	50400000	45900000	39300000	39600000	35900000	27100000	36900000		0.962963	0.849873	1.02778	1.04357	0.877863	1.27273	0.782135	0.689567	0.931818		0.602794	0.646424	0.0933697			0.946871	1.06472	0.801174
O00159	MYO1C_HUMAN	MYO1C	Unconventio4462.56l myosin-Ic	58700000	44300000	54400000	62200000	55300000	65800000	82700000	69200000	77200000	69600000	69400000	57800000		0.709794	0.640173	0.704663	0.752116	0.799133	0.852332	0.841596	1.00289	0.748705		0.0145573	0.037568	0.123358			0.684877	0.801194	0.864397
O00161	SNP23_HUMAN	S4462.56P23	Sy4462.56ptosomal-associated protein 23	11700000	13200000	13200000	9250000	10400000	16800000	11000000	12900000	11000000	12800000	11300000	12800000		1.06364	1.02326	1.2	0.840909	0.806202	1.52727	1.16364	0.875969	1.16364		0.256728	0.842177	0.455125			1.09563	1.05813	1.06775
O00165	HAX1_HUMAN	HAX1	HCLS1-associated protein X-1	7380000	11100000	9820000	6410000	9110000	7040000	4920000	6170000	7000000	10300000	12800000	8380000		1.5	1.79903	1.40286	1.30285	1.4765	1.00571	2.0935	2.07455	1.19714		0.0525329	0.216078	0.034387			1.56729	1.26169	1.7884
O00170	AIP_HUMAN	AIP	AH receptor-interacting protein	39200000	41300000	37800000	41700000	41000000	33700000	49900000	57300000	44900000	49300000	50800000	49700000		0.785571	0.720768	0.841871	0.835671	0.715532	0.750557	0.987976	0.886562	1.1069		0.0395384	0.0544505	0.843038			0.782737	0.767253	0.993814
O00178	GTPB1_HUMAN	GTPBP1	GTP-binding protein 1	10400000	11100000	11500000	13200000	12000000	16000000	13100000	11900000	13100000	8160000	9450000	8830000		0.793893	0.932773	0.877863	1.00763	1.0084	1.22137	0.622901	0.794118	0.674046		0.0295767	0.455145	0.00206656			0.868176	1.07914	0.697021
O00186	STXB3_HUMAN	STXBP3	Syntaxin-binding protein 3	17100000	17100000	18600000	16000000	18000000	23200000	19900000	17000000	18300000	14600000	14800000	14400000		0.859296	1.00588	1.01639	0.80402	1.05882	1.26776	0.733668	0.870588	0.786885		0.458599	0.786678	0.0109163			0.960524	1.04353	0.797047
O00193	SMAP_HUMAN	SMAP	Small acidic protein	3800000	4380000	4570000	2450000	2570000	3010000	3290000	4740000	3670000	8640000	8050000	8030000		1.15502	0.924051	1.24523	0.744681	0.542194	0.820163	2.62614	1.69831	2.18801		0.516136	0.0585754	0.000815663			1.1081	0.702346	2.17082
O00203	AP3B1_HUMAN	AP3B1	AP-3 complex subunit beta-1	21600000	19900000	21500000	17900000	16800000	16800000	31500000	31400000	29300000	13800000	12400000	16200000		0.685714	0.633758	0.733788	0.568254	0.535032	0.573379	0.438095	0.394904	0.552901		0.000422462	7.29e-05	0.000230922			0.68442	0.558888	0.461967
O00217	NDUS8_HUMAN	NDUFS8	4462.56DH dehydroge4462.56se [ubiquinone] iron-sulfur protein 8, mitochondrial	10100000	13000000	10800000	14500000	13300000	12300000	13100000	12700000	13900000	13400000	11600000	11300000		0.770992	1.02362	0.776978	1.10687	1.04724	0.884892	1.0229	0.913386	0.81295		0.109455	0.86345	0.202652			0.857198	1.013	0.916412
O00231	PSD11_HUMAN	PSMD11	26S proteasome non-ATPase regulatory subunit 11	113000000	136000000	127000000	126000000	128000000	162000000	91100000	99000000	121000000	101000000	104000000	86200000		1.2404	1.37374	1.04959	1.3831	1.29293	1.33884	1.10867	1.05051	0.712397		0.124881	0.0762702	0.561933			1.22124	1.33829	0.957191
O00232	PSD12_HUMAN	PSMD12	26S proteasome non-ATPase regulatory subunit 12	72400000	73000000	76900000	63500000	56800000	55500000	68100000	68500000	71000000	81300000	76000000	78200000		1.06314	1.06569	1.0831	0.932452	0.829197	0.78169	1.19383	1.10949	1.10141		0.0431846	0.0159172	0.00647285			1.07064	0.84778	1.13491
O00233	PSMD9_HUMAN	PSMD9	26S proteasome non-ATPase regulatory subunit 9	136000000	154000000	122000000	117000000	140000000	152000000	103000000	121000000	120000000	117000000	117000000	112000000		1.32039	1.27273	1.01667	1.13592	1.15702	1.26667	1.13592	0.966942	0.933333		0.107214	0.14056	0.917883			1.20326	1.18654	1.01207
O00264	PGRC1_HUMAN	PGRMC1	Membrane-associated progesterone receptor component 1	126000000	150000000	132000000	115000000	124000000	110000000	92500000	103000000	120000000	85100000	86500000	80200000		1.36216	1.45631	1.1	1.24324	1.20388	0.916667	0.92	0.839806	0.668333		0.0459106	0.28243	0.0614628			1.30616	1.12126	0.80938
O00267	SPT5H_HUMAN	SUPT5H	Transcription elongation factor SPT5	13000000	13600000	12800000	11000000	11100000	10200000	12300000	14800000	14100000	18400000	17500000	17700000		1.05691	0.918919	0.907801	0.894309	0.75	0.723404	1.49593	1.18243	1.25532		0.48594	0.0204517	0.00646228			0.96121	0.789238	1.31123
O00273	DFFA_HUMAN	DFFA	D4462.56 fragmentation factor subunit alpha	5570000	5690000	4740000	5050000	4840000	6120000	4410000	4800000	4430000	6890000	7280000	8490000		1.26304	1.18542	1.06998	1.14512	1.00833	1.38149	1.56236	1.51667	1.91648		0.0724198	0.130466	0.00379726			1.17281	1.17832	1.66517
O00291	HIP1_HUMAN	HIP1	Huntingtin-interacting protein 1	4462.56	4462.56	1110000	194054	602395	4462.56	783974	1200000	4462.56	4462.56	375688	4462.56		0.00569223	0.0037188	248.736	0.247526	0.501996	1	0.00569223	0.313073	1		0.599181	0.370046	0.223646			82.9152	0.583174	0.439589
O00292	LFTY2_HUMAN	LEFTY2	Left-right determi4462.56tion factor 2	32900000	4462.56	28300000	4462.56	25100000	24100000	26000000	18200000	21400000	4462.56	17800000	18700000		1.26538	0.000245196	1.32243	0.000171637	1.37912	1.12617	0.000171637	0.978022	0.873832		0.896069	0.555704	0.209653			0.862687	0.835154	0.617342
O00299	CLIC1_HUMAN	CLIC1	Chloride intracellular channel protein 1	389000000	420000000	402000000	412000000	447000000	561000000	334000000	328000000	348000000	248000000	237000000	260000000		1.16467	1.28049	1.15517	1.23353	1.3628	1.61207	0.742515	0.722561	0.747126		0.00339357	0.0394655	0.000578773			1.20011	1.4028	0.737401
O00303	EIF3F_HUMAN	EIF3F	Eukaryotic translation initiation factor 3 subunit F	129000000	148000000	141000000	125000000	126000000	132000000	113000000	118000000	114000000	145000000	142000000	134000000		1.14159	1.25424	1.23684	1.10619	1.0678	1.15789	1.28319	1.20339	1.17544		0.0133832	0.0089709	0.0021964			1.21089	1.11063	1.22067
O00311	CDC7_HUMAN	CDC7	Cell division cycle 7-related protein ki4462.56se	4462.56	111389	146523	170092	187843	160185	138608	108676	137474	4462.56	280766	4462.56		0.0321955	1.02496	1.06582	1.22714	1.72847	1.1652	0.0321955	2.58351	0.0324611		0.404649	0.0249098	0.749468			0.707661	1.3736	0.882724
O00330	ODPX_HUMAN	PDHX	Pyruvate dehydroge4462.56se protein X component, mitochondrial	4640000	4380000	3950000	3840000	3710000	4230000	3940000	4520000	4160000	6720000	5070000	8130000		1.17766	0.969027	0.949519	0.974619	0.820796	1.01683	1.70558	1.12168	1.95433		0.680028	0.290711	0.0539317			1.03207	0.937414	1.59386
O00400	ACATN_HUMAN	SLC33A1	Acetyl-coenzyme A transporter 1	4462.56	1890000	4462.56	4462.56	1580000	1750000	4462.56	4462.56	1810000	4462.56	4462.56	4462.56		1	423.524	0.0024655	1	354.057	0.966851	1	1	0.0024655		0.977021	0.570794	0.373901			141.509	118.675	0.667489
O00401	WASL_HUMAN	WASL	Actin nucleation-promoting factor WASL	4462.56	4462.56	1020000	4462.56	875762	4462.56	4462.56	4462.56	629269	1550000	4462.56	1920000		1	1	1.62093	1	196.247	0.00709166	347.334	1	3.05116		0.759574	0.829447	0.203457			1.20698	65.7512	117.128
O00410	IPO5_HUMAN	IPO5	Importin-5	156000000	175000000	165000000	156000000	146000000	143000000	154000000	171000000	159000000	137000000	139000000	137000000		1.01299	1.02339	1.03774	1.01299	0.853801	0.899371	0.88961	0.812865	0.861635		0.619962	0.111828	0.00965161			1.0247	0.922053	0.854704
O00411	RPOM_HUMAN	POLRMT	D4462.56-directed R4462.56 polymerase, mitochondrial	1550000	4462.56	691321	4462.56	1310000	918610	1630000	664673	939061	1390000	1690000	1490000		0.95092	0.00671392	0.736183	0.00273777	1.97089	0.978222	0.852761	2.5426	1.58669		0.568979	0.526809	0.212305			0.564606	0.983951	1.66069
O00418	EF2K_HUMAN	EEF2K	Eukaryotic elongation factor 2 ki4462.56se	1460000	1680000	1530000	1300000	1290000	988706	2040000	2050000	2400000	748075	951279	823869		0.715686	0.819512	0.6375	0.637255	0.629268	0.411961	0.366703	0.464039	0.343279		0.010871	0.00342744	0.000564646			0.724233	0.559495	0.39134
O00422	SAP18_HUMAN	SAP18	Histone deacetylase complex subunit SAP18	21300000	27900000	22300000	57000000	48000000	4462.56	33900000	35600000	36100000	48200000	50100000	52100000		0.628319	0.783708	0.617729	1.68142	1.34831	0.000123617	1.42183	1.4073	1.44321		0.00623379	0.99159	0.000335881			0.676585	1.00995	1.42412
O00425	IF2B3_HUMAN	IGF2BP3	Insulin-like growth factor 2 mR4462.56-binding protein 3	45300000	44300000	41300000	45400000	51900000	45800000	45600000	55100000	60800000	29600000	30700000	23700000		0.993421	0.803993	0.679276	0.995614	0.941924	0.753289	0.649123	0.557169	0.389803		0.0905518	0.27946	0.00637415			0.825563	0.896942	0.532031
O00429	DNM1L_HUMAN	DNM1L	Dy4462.56min-1-like protein	61800000	68400000	61500000	58100000	53300000	58100000	60000000	68600000	55100000	77900000	76600000	79500000		1.03	0.997085	1.11615	0.968333	0.776968	1.05445	1.29833	1.11662	1.44283		0.588737	0.328572	0.0141842			1.04775	0.933249	1.28593
O00442	RTCA_HUMAN	RTCA	R4462.56 3'-termi4462.56l phosphate cyclase	14800000	15300000	13900000	17800000	16200000	16500000	10600000	13100000	14100000	6380000	8360000	4462.56		1.39623	1.16794	0.985816	1.67925	1.23664	1.17021	0.601887	0.638168	0.000316494		0.138364	0.0212327	0.0479296			1.18333	1.36203	0.413457
O00451	GFRA2_HUMAN	GFRA2	GDNF family receptor alpha-2	4462.56	4462.56	6190000	4462.56	6500000	4462.56	4462.56	4130000	4462.56	4462.56	6210000	4462.56		1	0.00108052	1387.1	1	1.57385	1	1	1.50363	1		0.79546	0.773458	0.793984			462.699	1.19128	1.16788
O00458	IFRD1_HUMAN	IFRD1	Interferon-related developmental regulator 1	2990000	3490000	3910000	3110000	1550000	5920000	4462.56	4462.56	4462.56	14300000	12800000	17300000		670.019	782.062	876.179	696.909	347.334	1326.59	3204.44	2868.31	3876.7		0.000201589	0.0511249	0.000363836			776.087	790.279	3316.48
O00461	GOLI4_HUMAN	GOLIM4	Golgi integral membrane protein 4	12400000	15200000	18200000	10300000	1620000	12000000	12300000	15300000	18600000	9580000	9650000	9960000		1.00813	0.993464	0.978495	0.837398	0.105882	0.645161	0.778862	0.630719	0.535484		0.959584	0.114703	0.0358679			0.993363	0.529481	0.648355
O00468	AGRIN_HUMAN	AGRN	Agrin	4462.56	2370000	1400000	2630000	2890000	3190000	4462.56	4462.56	4462.56	1420000	1240000	1510000		1	531.085	313.721	589.348	647.61	714.836	318.203	277.867	338.371		0.14187	5.7e-05	6.32e-05			281.936	650.598	311.48
O00469	PLOD2_HUMAN	PLOD2	Procollagen-lysine,2-oxoglutarate 5-dioxyge4462.56se 2	54800000	56600000	52400000	58200000	56700000	52800000	62700000	69600000	69600000	56600000	60200000	57100000		0.874003	0.813218	0.752874	0.92823	0.814655	0.758621	0.902711	0.864943	0.820402		0.00815469	0.015335	0.0218741			0.813365	0.833835	0.862685
O00470	MEIS1_HUMAN	MEIS1	Homeobox protein Meis1	4020000	5250000	4620000	4640000	4870000	4410000	5980000	5550000	6470000	3870000	3610000	2980000		0.672241	0.945946	0.714065	0.77592	0.877477	0.681607	0.647157	0.65045	0.460587		0.0366191	0.0102017	0.00257265			0.777417	0.778335	0.586065
O00483	NDUA4_HUMAN	NDUFA4	Cytochrome c oxidase subunit NDUFA4	93100000	102000000	94800000	72800000	71700000	96800000	123000000	131000000	129000000	71500000	81500000	63800000		0.756911	0.778626	0.734884	0.59187	0.547328	0.750388	0.581301	0.622137	0.494574		0.00103394	0.00521053	0.00061046			0.756807	0.629862	0.566004
O00487	PSDE_HUMAN	PSMD14	26S proteasome non-ATPase regulatory subunit 14	69800000	58200000	60200000	64100000	66900000	53400000	59000000	55300000	56100000	85600000	75900000	90500000		1.18305	1.05244	1.07308	1.08644	1.20976	0.951872	1.45085	1.37251	1.61319		0.188995	0.335278	0.00358131			1.10286	1.08269	1.47885
O00488	ZN593_HUMAN	ZNF593	Zinc finger protein 593	3300000	3360000	2990000	2400000	1980000	2080000	2330000	2270000	2070000	3780000	4180000	2480000		1.41631	1.48018	1.44444	1.03004	0.872247	1.00483	1.62232	1.84141	1.19807		0.00202868	0.663113	0.072712			1.44698	0.96904	1.55393
O00499	BIN1_HUMAN	BIN1	Myc box-dependent-interacting protein 1	20600000	24600000	21500000	23000000	23600000	23700000	19400000	18400000	20900000	23500000	21200000	23400000		1.06186	1.33696	1.02871	1.18557	1.28261	1.13397	1.21134	1.15217	1.11962		0.132098	0.00699845	0.0399553			1.14251	1.20072	1.16104
O00505	IMA4_HUMAN	KP4462.563	Importin subunit alpha-4	48100000	53400000	56500000	48600000	48100000	49000000	41000000	38700000	40000000	36600000	37900000	38500000		1.17317	1.37984	1.4125	1.18537	1.24289	1.225	0.892683	0.979328	0.9625		0.00736538	0.000265659	0.0622704			1.32184	1.21775	0.944837
O00541	PESC_HUMAN	PES1	Pescadillo homolog	74300000	48700000	63200000	67000000	55500000	62400000	48400000	43000000	40000000	61700000	56800000	45200000		1.53512	1.13256	1.58	1.3843	1.2907	1.56	1.27479	1.32093	1.13		0.0794394	0.0126554	0.120645			1.41589	1.41167	1.24191
O00560	SDCB1_HUMAN	SDCBP	Syntenin-1	102000000	104000000	80700000	144000000	129000000	138000000	112000000	99400000	119000000	111000000	78900000	99800000		0.910714	1.04628	0.678151	1.28571	1.29779	1.15966	0.991071	0.793763	0.838655		0.196384	0.0202989	0.285596			0.878381	1.24772	0.874496
O00566	MPP10_HUMAN	MPHOSPH10	U3 small nucleolar ribonucleoprotein protein MPP10	4462.56	4462.56	4462.56	2680000	1130000	3860000	4462.56	2850000	3460000	4400000	4100000	2520000		1	0.00156581	0.00128976	600.552	0.396491	1.11561	985.981	1.4386	0.728324		0.119831	0.750464	0.265961			0.334285	200.688	329.383
O00567	NOP56_HUMAN	NOP56	Nucleolar protein 56	50000000	36800000	44600000	44600000	44400000	46700000	45400000	44500000	39500000	46400000	47800000	31900000		1.10132	0.826966	1.12911	0.982379	0.997753	1.18228	1.02203	1.07416	0.807595		0.882905	0.348034	0.848636			1.01913	1.05414	0.967926
O00571	DDX3X_HUMAN	DDX3X	ATP-dependent R4462.56 helicase DDX3X	214000000	178000000	192000000	168000000	164000000	170000000	191000000	175000000	170000000	162000000	170000000	135000000		1.12042	1.01714	1.12941	0.879581	0.937143	1	0.848168	0.971429	0.794118		0.261322	0.159825	0.135741			1.08899	0.938908	0.871238
O00584	RNT2_HUMAN	R4462.56SET2	Ribonuclease T2	13200000	12300000	4462.56	12200000	11600000	7740000	14000000	16300000	12500000	4462.56	3690000	4462.56		0.942857	0.754601	0.000357005	0.871429	0.711656	0.6192	0.000318754	0.22638	0.000357005		0.260055	0.102865	0.00139689			0.565938	0.734095	0.0756854
O00592	PODXL_HUMAN	PODXL	Podocalyxin	231000000	266000000	258000000	275000000	242000000	231000000	210000000	304000000	248000000	113000000	116000000	152000000		1.1	0.875	1.04032	1.30952	0.796053	0.931452	0.538095	0.381579	0.612903		0.940316	0.885181	0.013393			1.00511	1.01234	0.510859
O00622	CCN1_HUMAN	CCN1	CCN family member 1	4462.56	33714.9	1670000	1530000	2640000	1400000	4462.56	4462.56	4462.56	22900000	20800000	21000000		1	7.55506	374.225	342.853	591.589	313.721	5131.58	4661	4705.82		0.362692	0.009257	5.53e-06			127.593	416.054	4832.8
O00625	PIR_HUMAN	PIR	Pirin	86100000	114000000	90100000	99900000	91800000	90500000	96700000	95200000	110000000	62100000	55700000	64900000		0.890383	1.19748	0.819091	1.03309	0.964286	0.822727	0.642192	0.585084	0.59		0.713695	0.302024	0.00186156			0.968984	0.940035	0.605759
O00629	IMA3_HUMAN	KP4462.564	Importin subunit alpha-3	11500000	11100000	9550000	5550000	9710000	7890000	10500000	16700000	7010000	13900000	14400000	11400000		1.09524	0.664671	1.36234	0.528571	0.581437	1.12553	1.32381	0.862275	1.62625		0.824175	0.297229	0.572555			1.04075	0.745181	1.27078
O00712	NFIB_HUMAN	NFIB	Nuclear factor 1 B-type	10100000	12300000	10300000	16400000	15400000	19600000	17600000	18800000	18300000	13200000	18600000	19200000		0.573864	0.654255	0.562842	0.931818	0.819149	1.07104	0.75	0.989362	1.04918		0.000726999	0.449489	0.559376			0.596987	0.940668	0.929514
O00743	PPP6_HUMAN	PPP6C	Serine/threonine-protein phosphatase 6 catalytic subunit	43100000	42200000	30000000	52900000	46000000	48200000	42000000	40900000	44300000	33400000	31200000	31600000		1.02619	1.03178	0.677201	1.25952	1.12469	1.08804	0.795238	0.762836	0.713318		0.412613	0.0430463	0.00102788			0.911725	1.15742	0.757131
O00754	MA2B1_HUMAN	MAN2B1	Lysosomal alpha-mannosidase	4820000	5390000	5810000	5640000	7210000	5080000	6560000	6000000	3960000	4790000	6290000	5360000		0.734756	0.898333	1.46717	0.859756	1.20167	1.28283	0.730183	1.04833	1.35354		0.852489	0.667451	0.977854			1.03342	1.11475	1.04402
O00762	UBE2C_HUMAN	UBE2C	Ubiquitin-conjugating enzyme E2 C	10500000	13500000	11500000	9100000	10500000	8580000	8390000	7670000	9200000	17000000	17700000	12400000		1.25149	1.7601	1.25	1.08462	1.36897	0.932609	2.02622	2.30769	1.34783		0.0258124	0.249942	0.0133445			1.42053	1.12873	1.89391
O00764	PDXK_HUMAN	PDXK	Pyridoxal ki4462.56se	26100000	23300000	26700000	28200000	26800000	24400000	30300000	27300000	25600000	23400000	24200000	30900000		0.861386	0.85348	1.04297	0.930693	0.981685	0.953125	0.772277	0.886447	1.20703		0.242638	0.512882	0.598881			0.919278	0.955168	0.955252
O00767	SCD_HUMAN	SCD	Stearoyl-CoA desaturase	34500000	32300000	25800000	19700000	15300000	20700000	21600000	25300000	18900000	21600000	24500000	22100000		1.59722	1.27668	1.36508	0.912037	0.604743	1.09524	1	0.968379	1.16931		0.0493805	0.247491	0.717498			1.41299	0.870673	1.0459
O14513	NCKP5_HUMAN	NCKAP5	Nck-associated protein 5	1240000	4462.56	201043	4462.56	4462.56	647295	4462.56	4462.56	4462.56	3950000	4020000	559014		277.867	1	45.051	1	1	145.05	885.142	900.828	125.268		0.280954	0.373901	0.0678314			107.973	49.0167	637.079
O14519	CDKA1_HUMAN	CDK2AP1	Cyclin-dependent ki4462.56se 2-associated protein 1	4270000	4462.56	4180000	4462.56	4462.56	4462.56	4462.56	3680000	3300000	4462.56	4462.56	4462.56		956.85	0.00121265	1.26667	1	0.00121265	0.00135229	1	0.00121265	0.00135229		0.801921	0.117297	0.117297			319.373	0.334188	0.334188
O14521	DHSD_HUMAN	SDHD	Succi4462.56te dehydroge4462.56se [ubiquinone] cytochrome b small subunit, mitochondrial	7260000	4462.56	9850000	4462.56	4462.56	4462.56	12900000	4462.56	4462.56	5330000	4462.56	4462.56		0.562791	1	2207.25	0.000345935	1	1	0.413178	1	1		0.801241	0.373901	0.616237			736.272	0.666782	0.804393
O14524	NEMP1_HUMAN	NEMP1	Nuclear envelope integral membrane protein 1	3970000	3670000	3480000	3550000	3440000	3110000	3000000	3470000	3460000	1290000	4462.56	4462.56		1.32333	1.05764	1.00578	1.18333	0.991354	0.898844	0.43	0.00128604	0.00128976		0.132825	0.794698	0.00321892			1.12892	1.02451	0.144192
O14530	TXND9_HUMAN	TXNDC9	Thioredoxin domain-containing protein 9	28300000	43300000	34900000	26400000	26900000	28700000	26200000	25300000	28800000	28000000	36400000	33900000		1.08015	1.71146	1.21181	1.00763	1.06324	0.996528	1.0687	1.43874	1.17708		0.122154	0.676317	0.0905758			1.33447	1.02247	1.22817
O14545	TRAD1_HUMAN	TRAFD1	TRAF-type zinc finger domain-containing protein 1	544686	701494	636430	418642	510327	651704	933579	985786	781318	658511	809709	674748		0.583439	0.711609	0.81456	0.448427	0.517685	0.834109	0.705362	0.821384	0.863602		0.0233522	0.0150504	0.0752998			0.703202	0.600074	0.796783
O14548	COX7R_HUMAN	COX7A2L	Cytochrome c oxidase subunit 7A-related protein, mitochondrial	16000000	16100000	13200000	14700000	14700000	16500000	12200000	13400000	15300000	7170000	8060000	10700000		1.31148	1.20149	0.862745	1.20492	1.09701	1.07843	0.587705	0.601493	0.699346		0.32578	0.198891	0.0230741			1.12524	1.12679	0.629515
O14556	G3PT_HUMAN	GAPDHS	Glyceraldehyde-3-phosphate dehydroge4462.56se, testis-specific	10800000	11500000	12500000	8990000	7700000	6030000	11500000	11200000	11700000	5910000	5290000	6220000		0.93913	1.02679	1.06838	0.781739	0.6875	0.515385	0.513913	0.472321	0.531624		0.808215	0.0109901	5.27e-05			1.01143	0.661541	0.505953
O14561	ACPM_HUMAN	NDUFAB1	Acyl carrier protein, mitochondrial	124000000	143000000	130000000	65400000	48700000	83600000	104000000	250000000	179000000	106000000	142000000	89500000		1.19231	0.572	0.726257	0.628846	0.1948	0.467039	1.01923	0.568	0.5		0.346458	0.0614023	0.2204			0.830188	0.430228	0.695744
O14562	UBFD1_HUMAN	UBFD1	Ubiquitin domain-containing protein UBFD1	28000000	24000000	30800000	16300000	22700000	21500000	43000000	40700000	36100000	47800000	43700000	40800000		0.651163	0.589681	0.853186	0.37907	0.55774	0.595568	1.11163	1.07371	1.13019		0.0120775	0.00219126	0.220214			0.69801	0.510792	1.10518
O14578	CTRO_HUMAN	CIT	Citron Rho-interacting ki4462.56se	1310000	4462.56	4462.56	1690000	1940000	1710000	1300000	1420000	1580000	4462.56	4462.56	4462.56		1.00769	0.00314265	0.0028244	1.3	1.3662	1.08228	0.00343274	0.00314265	0.0028244		0.0881558	0.0384335	6.1e-05			0.337886	1.24949	0.00313326
O14579	COPE_HUMAN	COPE	Coatomer subunit epsilon	23500000	23800000	24100000	22100000	25500000	24600000	21300000	29000000	24700000	32100000	29700000	34100000		1.10329	0.82069	0.975709	1.03756	0.87931	0.995951	1.50704	1.02414	1.38057		0.619737	0.722504	0.0532249			0.966562	0.97094	1.30392
O14593	RFXK_HUMAN	RFXANK	D4462.56-binding protein RFXANK	326967	761866	144963	1740000	4462.56	2620000	4462.56	4462.56	4462.56	4462.56	4462.56	4462.56		73.2689	170.724	32.4843	389.911	1	587.107	1	1	1		0.0903195	0.132126	#DIV/0!			92.1591	326.006	1
O14598	VCY1_HUMAN	VCY	Testis-specific basic protein Y 1	4462.56	4462.56	4462.56	4462.56	4462.56	4462.56	67052.3	4462.56	83134.9	327568	307487	302268		0.0665534	1	0.0536785	0.0665534	1	0.0536785	4.88526	68.9037	3.63587		0.121247	0.121247	0.000491775			0.373411	0.373411	25.8083
O14617	AP3D1_HUMAN	AP3D1	AP-3 complex subunit delta-1	4462.56	4462.56	4462.56	4462.56	4462.56	4462.56	7500000	5670000	4670000	4340000	4462.56	4462.56		0.000595008	0.000787048	0.00095558	0.000595008	0.000787048	0.00095558	0.578667	0.000787048	0.00095558		0.00200171	0.00200171	0.0541211			0.000779212	0.000779212	0.19347
O14618	CCS_HUMAN	CCS	Copper chaperone for superoxide dismutase	5890000	5710000	5230000	3560000	2590000	2850000	7270000	7330000	5800000	3030000	3700000	2850000		0.810179	0.77899	0.901724	0.489684	0.353342	0.491379	0.416781	0.504775	0.491379		0.0912991	0.00277426	0.00305379			0.830298	0.444802	0.470979
O14639	ABLM1_HUMAN	ABLIM1	Actin-binding LIM protein 1	4462.56	1110000	1430000	4462.56	4462.56	4462.56	2600000	1950000	1070000	4462.56	674154	4462.56		0.00171637	0.569231	1.33645	0.00171637	0.00228849	0.00417062	0.00171637	0.34572	0.00417062		0.172969	0.0135263	0.0295052			0.635799	0.00272516	0.117202
O14641	DVL2_HUMAN	DVL2	Segment polarity protein dishevelled homolog DVL-2	6340000	6540000	8840000	7420000	9580000	7720000	7970000	7240000	9220000	4462.56	6240000	8020000		0.795483	0.903315	0.958785	0.930991	1.3232	0.83731	0.00055992	0.861878	0.869848		0.412591	0.918663	0.246445			0.885861	1.0305	0.577429
O14646	CHD1_HUMAN	CHD1	Chromodomain-helicase-D4462.56-binding protein 1	2830000	2910000	2840000	2560000	2700000	982200	2500000	2480000	2550000	1560000	4462.56	4462.56		1.132	1.17339	1.11373	1.024	1.08871	0.385176	0.624	0.00179942	0.00175002		0.000429672	0.479565	0.0186328			1.1397	0.832629	0.209183
O14647	CHD2_HUMAN	CHD2	Chromodomain-helicase-D4462.56-binding protein 2	2280000	2520000	3070000	1950000	4462.56	4462.56	4462.56	4462.56	2610000	4462.56	4462.56	4462.56		510.918	564.698	1.17625	436.969	1	0.00170979	1	1	0.00170979		0.123515	0.849067	0.373901			358.931	145.99	0.667237
O14656	TOR1A_HUMAN	TOR1A	Torsin-1A	9100000	8140000	7730000	8810000	10700000	5940000	6580000	8100000	7990000	9850000	8130000	9820000		1.38298	1.00494	0.967459	1.33891	1.32099	0.743429	1.49696	1.0037	1.22904		0.294355	0.56209	0.0847971			1.11846	1.13444	1.24323
O14657	TOR1B_HUMAN	TOR1B	Torsin-1B	14900000	18100000	15000000	13000000	14800000	14000000	10300000	11100000	12400000	13500000	10100000	9190000		1.4466	1.63063	1.20968	1.26214	1.33333	1.12903	1.31068	0.90991	0.741129		0.0176352	0.0294071	0.827476			1.42897	1.2415	0.98724
O14662	STX16_HUMAN	STX16	Syntaxin-16	4462.56	4462.56	4462.56	2800000	2630000	1290000	4462.56	2630000	3350000	4290000	3340000	2360000		1	0.00169679	0.00133211	627.443	1	0.385075	961.332	1.26996	0.704478		0.121868	0.837893	0.3136			0.334343	209.609	321.102
O14672	ADA10_HUMAN	ADAM10	Disintegrin and metalloprotei4462.56se domain-containing protein 10	4470000	5840000	4640000	5370000	4750000	4240000	3960000	4000000	4760000	3560000	3500000	3430000		1.12879	1.46	0.97479	1.35606	1.1875	0.890756	0.89899	0.875	0.720588		0.213973	0.26075	0.0474959			1.18786	1.14477	0.831526
O14684	PTGES_HUMAN	PTGES	Prostaglandin E synthase	12400000	14000000	15200000	4462.56	4462.56	10000000	4462.56	4462.56	4462.56	4462.56	4462.56	4462.56		2778.67	3137.21	3406.12	1	1	2240.87	1	1	1		6.87e-05	0.373901	#DIV/0!			3107.33	747.622	1
O14686	KMT2D_HUMAN	KMT2D	Histone-lysine N-methyltransferase 2D	787006	4462.56	680582	1180000	1240000	1080000	758754	1090000	952272	1310000	989311	4462.56		1.03723	0.00409409	0.714693	1.55518	1.13761	1.13413	1.72651	0.907625	0.00468622		0.16765	0.0945955	0.702886			0.585341	1.27564	0.879609
O14732	IMPA2_HUMAN	IMPA2	Inositol monophosphatase 2	5600000	1280000	4462.56	3290000	4220000	2860000	9340000	5700000	4462.56	3120000	3950000	3500000		0.599572	0.224561	1	0.352248	0.740351	640.888	0.334047	0.692982	784.303		0.443347	0.600769	0.61353			0.608044	213.993	261.777
O14734	ACOT8_HUMAN	ACOT8	Acyl-coenzyme A thioesterase 8	7920000	8750000	8070000	4462.56	4462.56	4462.56	8520000	7980000	4462.56	4462.56	4462.56	4462.56		0.929577	1.09649	1808.38	0.000523775	0.000559218	1	0.000523775	0.000559218	1		0.376951	0.116543	0.116543			603.468	0.333694	0.333694
O14735	CDIPT_HUMAN	CDIPT	CDP-diacylglycerol--inositol 3-phosphatidyltransferase	30700000	32100000	31000000	30800000	25600000	35200000	30400000	26700000	28700000	18900000	20700000	13500000		1.00987	1.20225	1.08014	1.01316	0.958801	1.22648	0.621711	0.775281	0.470383		0.0813919	0.551013	0.0106836			1.09742	1.06615	0.622458
O14737	PDCD5_HUMAN	PDCD5	Programmed cell death protein 5	89800000	130000000	133000000	120000000	127000000	148000000	99300000	107000000	110000000	86200000	71000000	84300000		0.90433	1.21495	1.20909	1.20846	1.18692	1.34545	0.868077	0.663551	0.766364		0.442419	0.0434152	0.012261			1.10946	1.24694	0.765997
O14744	ANM5_HUMAN	PRMT5	Protein arginine N-methyltransferase 5	76200000	60800000	62800000	79400000	59300000	64400000	81300000	76200000	66700000	56800000	59900000	59300000		0.937269	0.7979	0.941529	0.97663	0.778215	0.965517	0.698647	0.786089	0.889055		0.276204	0.395434	0.0214574			0.892233	0.906787	0.791264
O14745	NHRF1_HUMAN	NHERF1	4462.56(+)/H(+) exchange regulatory cofactor NHE-RF1	87400000	100000000	86600000	90400000	89600000	83500000	74200000	90100000	104000000	80000000	66400000	87500000		1.1779	1.10988	0.832692	1.21833	0.994451	0.802885	1.07817	0.736959	0.841346		0.853375	0.865778	0.340006			1.04016	1.00522	0.885491
O14757	CHK1_HUMAN	CHEK1	Serine/threonine-protein ki4462.56se Chk1	2600000	2410000	2650000	2440000	2610000	3150000	1740000	2250000	1680000	2930000	3480000	2050000		1.49425	1.07111	1.57738	1.4023	1.16	1.875	1.68391	1.54667	1.22024		0.0272562	0.0395592	0.109893			1.38091	1.4791	1.4836
O14773	TPP1_HUMAN	TPP1	Tripeptidyl-peptidase 1	1790000	1240000	1530000	1970000	1820000	1370000	1350000	1540000	1420000	3400000	3100000	2590000		1.32593	0.805195	1.07746	1.45926	1.18182	0.964789	2.51852	2.01299	1.82394		0.646384	0.207477	0.00279167			1.06953	1.20196	2.11848
O14776	TCRG1_HUMAN	TCERG1	Transcription elongation regulator 1	58800000	58200000	57700000	50800000	47000000	46400000	52300000	55000000	53200000	41400000	37400000	40100000		1.12428	1.05818	1.08459	0.971319	0.854545	0.87218	0.791587	0.68	0.753759		0.00520497	0.026844	0.00061691			1.08902	0.899348	0.741782
O14777	NDC80_HUMAN	NDC80	Kinetochore protein NDC80 homolog	2370000	4462.56	3860000	2250000	2030000	2130000	3970000	3270000	4920000	4462.56	4462.56	4462.56		0.596977	0.0013647	0.784553	0.566751	0.620795	0.432927	0.00112407	0.0013647	0.000907024		0.180791	0.0164883	0.0010658			0.460965	0.540158	0.00113193
O14818	PSA7_HUMAN	PSMA7	Proteasome subunit alpha type-7	188000000	175000000	194000000	188000000	198000000	168000000	190000000	224000000	200000000	216000000	213000000	240000000		0.989474	0.78125	0.97	0.989474	0.883929	0.84	1.13684	0.950893	1.2		0.175081	0.209838	0.237796			0.913575	0.904467	1.09591
O14828	SCAM3_HUMAN	SCAMP3	Secretory carrier-associated membrane protein 3	20300000	31100000	28400000	24100000	24000000	19800000	28900000	26600000	27800000	37500000	36000000	36200000		0.702422	1.16917	1.02158	0.83391	0.902256	0.71223	1.29758	1.35338	1.30216		0.742443	0.0304918	0.000414826			0.964393	0.816132	1.31771
O14874	BCKD_HUMAN	BCKDK	Branched-chain alpha-ketoacid dehydroge4462.56se ki4462.56se	3620000	2820000	5310000	3880000	4990000	9930000	4462.56	4462.56	5310000	6930000	3620000	4462.56		811.194	631.924	1	869.456	1118.19	1.87006	1552.92	811.194	0.000840407		0.325585	0.154814	0.548976			481.373	663.173	788.038
O14879	IFIT3_HUMAN	IFIT3	Interferon-induced protein with tetratricopeptide repeats 3	21600000	21200000	22000000	11900000	11700000	13100000	4462.56	2940000	4462.56	10100000	10900000	8640000		4840.27	7.21088	4929.91	2666.63	3.97959	2935.53	2263.27	3.70748	1936.11		3.34e-05	0.00046558	0.00166369			3259.13	1868.72	1401.03
O14880	MGST3_HUMAN	MGST3	Glutathione S-transferase 3, mitochondrial	24200000	18300000	19900000	21200000	20600000	19900000	31600000	39100000	24600000	37000000	42600000	49700000		0.765823	0.468031	0.808943	0.670886	0.526854	0.808943	1.17089	1.08951	2.02033		0.0732034	0.0561274	0.111639			0.680932	0.668894	1.42691
O14893	GEMI2_HUMAN	GEMIN2	Gem-associated protein 2	3240000	4462.56	3430000	1330000	4462.56	1680000	4462.56	4462.56	4462.56	4462.56	4462.56	4462.56		726.041	1	768.617	298.035	1	376.466	1	1	1		0.11644	0.121498	#DIV/0!			498.553	225.167	1
O14907	TX1B3_HUMAN	TAX1BP3	Tax1-binding protein 3	26200000	22200000	25000000	22200000	21100000	22800000	22700000	23100000	25400000	21500000	23600000	23200000		1.15419	0.961039	0.984252	0.977974	0.91342	0.897638	0.947137	1.02165	0.913386		0.640381	0.157006	0.413123			1.03316	0.929677	0.960722
O14908	GIPC1_HUMAN	GIPC1	PDZ domain-containing protein GIPC1	6440000	7580000	7730000	4990000	5840000	6570000	5410000	8220000	8260000	8310000	8970000	8250000		1.19039	0.922141	0.935835	0.922366	0.710462	0.7954	1.53604	1.09124	0.998789		0.965954	0.226471	0.279661			1.01612	0.809409	1.20869
O14920	IKKB_HUMAN	IKBKB	Inhibitor of nuclear factor kappa-B ki4462.56se subunit beta	2010000	4462.56	2060000	2370000	3910000	5290000	2360000	3370000	3670000	4462.56	3080000	4462.56		0.851695	0.0013242	0.561308	1.00424	1.16024	1.44142	0.00189091	0.913947	0.00121596		0.0863933	0.480931	0.12815			0.471442	1.20196	0.305684
O14925	TIM23_HUMAN	TIMM23	Mitochondrial import inner membrane translocase subunit Tim23	13300000	12400000	15700000	13700000	8500000	14900000	12600000	11200000	12100000	8740000	11300000	11300000		1.05556	1.10714	1.29752	1.0873	0.758929	1.2314	0.693651	1.00893	0.933884		0.160785	0.851702	0.183584			1.15341	1.02588	0.878821
O14929	HAT1_HUMAN	HAT1	Histone acetyltransferase type B catalytic subunit	94000000	89900000	93900000	97100000	87500000	79900000	94500000	103000000	103000000	87400000	81900000	92000000		0.994709	0.872816	0.91165	1.02751	0.849515	0.775728	0.924868	0.795146	0.893204		0.0734907	0.104177	0.0325325			0.926392	0.884252	0.871072
O14949	QCR8_HUMAN	UQCRQ	Cytochrome b-c1 complex subunit 8	73800000	70100000	74400000	94800000	114000000	125000000	103000000	90500000	87900000	94500000	103000000	83400000		0.716505	0.774586	0.846416	0.920388	1.25967	1.42207	0.917476	1.13812	0.948805		0.0122918	0.154977	0.98298			0.779169	1.20071	1.00147
O14950	ML12B_HUMAN	MYL12B	Myosin regulatory light chain 12B	331000000	369000000	358000000	319000000	330000000	422000000	398000000	413000000	356000000	304000000	308000000	197000000		0.831658	0.893462	1.00562	0.801508	0.799031	1.18539	0.763819	0.745763	0.553371		0.150353	0.434089	0.041071			0.910246	0.928644	0.687651
O14964	HGS_HUMAN	HGS	Hepatocyte growth factor-regulated tyrosine ki4462.56se substrate	13100000	21000000	17500000	17300000	13000000	13000000	14500000	16500000	16000000	21800000	23000000	24700000		0.903448	1.27273	1.09375	1.1931	0.787879	0.8125	1.50345	1.39394	1.54375		0.551804	0.471877	0.00191718			1.08998	0.931161	1.48038
O14965	AURKA_HUMAN	AURKA	Aurora ki4462.56se A	178099	204603	4462.56	344282	334587	4462.56	4462.56	4462.56	4462.56	4520000	4010000	5080000		39.9096	45.8488	1	77.149	74.9765	1	1012.87	898.587	1138.36		0.118113	0.1162	0.000125713			28.9195	51.0418	1016.61
O14967	CLGN_HUMAN	CLGN	Calmegin	4462.56	4462.56	4462.56	651129	4462.56	4462.56	4462.56	4462.56	4462.56	1010000	996917	1060000		1	1	1	145.909	1	1	226.327	223.396	237.532		#DIV/0!	0.373901	7.61e-07			1	49.3031	229.085
O14972	VP26C_HUMAN	VPS26C	Vacuolar protein sorting-associated protein 26C	1220000	4462.56	428217	963775	1200000	838807	4462.56	1710000	566765	4462.56	4462.56	4462.56		273.386	0.00260968	0.755546	215.969	0.701754	1.47999	1	0.00260968	0.00787374		0.750628	0.663574	0.206399			91.3813	72.7169	0.336828
O14974	MYPT1_HUMAN	PPP1R12A	Protein phosphatase 1 regulatory subunit 12A	10900000	17100000	15300000	10600000	6450000	9940000	13900000	16400000	16600000	14600000	11800000	7050000		0.784173	1.04268	0.921687	0.76259	0.393293	0.598795	1.05036	0.719512	0.424699		0.58729	0.0129175	0.131323			0.916181	0.584893	0.731524
O14976	GAK_HUMAN	GAK	Cyclin-G-associated ki4462.56se	6620000	5910000	6950000	4462.56	4462.56	4970000	6580000	4990000	6370000	4260000	5370000	3730000		1.00608	1.18437	1.09105	0.000678201	0.000894301	0.78022	0.647416	1.07615	0.585557		0.430146	0.0668215	0.0928003			1.09383	0.260597	0.769709
O14979	HNRDL_HUMAN	HNRNPDL	Heterogeneous nuclear ribonucleoprotein D-like	321000000	298000000	300000000	330000000	359000000	289000000	325000000	332000000	269000000	279000000	275000000	282000000		0.987692	0.89759	1.11524	1.01538	1.08133	1.07435	0.858462	0.828313	1.04833		0.917853	0.575347	0.208716			1.00017	1.05702	0.911701
O14980	XPO1_HUMAN	XPO1	Exportin-1	89100000	72400000	79800000	77600000	73700000	70600000	85000000	86500000	78300000	94600000	83200000	93500000		1.04824	0.836994	1.01916	0.912941	0.852023	0.90166	1.11294	0.96185	1.19413		0.630555	0.0451885	0.180238			0.968129	0.888875	1.08964
O14981	BTAF1_HUMAN	BTAF1	TATA-binding protein-associated factor 172	5120000	4680000	4620000	5620000	5390000	4970000	4590000	4980000	4660000	5280000	3840000	2640000		1.11547	0.939759	0.991416	1.2244	1.08233	1.06652	1.15033	0.771084	0.566524		0.765229	0.0605138	0.34659			1.01555	1.12442	0.829312
O15020	SPTN2_HUMAN	SPTBN2	Spectrin beta chain, non-erythrocytic 2	4200000	3790000	3950000	4490000	4030000	4680000	3640000	4330000	4040000	4960000	5060000	4760000		1.15385	0.875289	0.977723	1.23352	0.930716	1.15842	1.36264	1.16859	1.17822		0.925019	0.226686	0.0134375			1.00229	1.10755	1.23648
O15027	SC16A_HUMAN	SEC16A	Protein transport protein Sec16A	20700000	27000000	23200000	20200000	21300000	22300000	21200000	22600000	21900000	18400000	17400000	14800000		0.976415	1.19469	1.05936	0.95283	0.942478	1.01826	0.867925	0.769912	0.675799		0.407706	0.433862	0.0117808			1.07682	0.971191	0.771212
O15031	PLXB2_HUMAN	PLXNB2	Plexin-B2	10000000	9790000	8150000	10600000	10700000	11500000	9960000	11800000	11300000	6580000	6690000	6930000		1.00402	0.829661	0.721239	1.06426	0.90678	1.0177	0.660643	0.566949	0.613274		0.100533	0.895376	0.00155395			0.851639	0.996245	0.613622
O15042	SR140_HUMAN	U2SURP	U2 snRNP-associated SURP motif-containing protein	22800000	25600000	20300000	19700000	19000000	20100000	23400000	18300000	22100000	17700000	21200000	19900000		0.974359	1.39891	0.918552	0.84188	1.03825	0.909502	0.75641	1.15847	0.900452		0.492454	0.34649	0.416198			1.09727	0.929878	0.938444
O15047	SET1A_HUMAN	SETD1A	Histone-lysine N-methyltransferase SETD1A	4462.56	180779	198747	215088	233944	121232	231681	231631	157356	250776	226223	236297		0.0192617	0.780461	1.26304	0.92838	1.00999	0.770431	1.08242	0.976653	1.50167		0.302695	0.71441	0.297022			0.687588	0.902932	1.18691
O15061	SYNEM_HUMAN	SYNM	Synemin	70002	115868	96805.9	76296.9	118846	106911	84249.3	131821	139194	783250	544226	399778		0.830891	0.87898	0.695475	0.905609	0.901571	0.768072	9.29681	4.12852	2.87209		0.328454	0.453369	0.0155731			0.801782	0.858417	5.43248
O15067	PUR4_HUMAN	PFAS	Phosphoribosylformylglyci4462.56midine synthase	84200000	84200000	84100000	92100000	82400000	83700000	84600000	87400000	88900000	77300000	66600000	77800000		0.995272	0.963387	0.946007	1.08865	0.942792	0.941507	0.913712	0.762014	0.875141		0.0904793	0.798013	0.0277451			0.968222	0.990984	0.850289
O15091	MRPP3_HUMAN	PRORP	Mitochondrial ribonuclease P catalytic subunit	2540000	2240000	2830000	1700000	3060000	2530000	2370000	2230000	2380000	3560000	3410000	4520000		1.07173	1.00448	1.18908	0.7173	1.3722	1.06303	1.50211	1.52915	1.89916		0.301279	0.808301	0.0128248			1.08843	1.05084	1.64347
O15116	LSM1_HUMAN	LSM1	U6 snR4462.56-associated Sm-like protein LSm1	4462.56	39200000	4462.56	4462.56	27700000	4462.56	4462.56	4462.56	4462.56	4462.56	19900000	22900000		1	8784.2	1	1	6207.2	1	1	4459.32	5131.58		0.373901	0.373901	0.118068			2928.73	2069.73	3197.3
O15118	NPC1_HUMAN	NPC1	NPC intracellular cholesterol transporter 1	18600000	24000000	14700000	26200000	22400000	17600000	4462.56	12600000	13100000	30800000	29000000	31100000		4168.01	1.90476	1.12214	5871.07	1.77778	1.34351	6901.87	2.30159	2.37405		0.10596	0.0527388	0.00741631			1390.35	1958.06	2302.18
O15126	SCAM1_HUMAN	SCAMP1	Secretory carrier-associated membrane protein 1	5380000	4820000	4420000	5440000	5430000	4500000	4040000	5220000	4080000	4860000	5420000	6340000		1.33168	0.923372	1.08333	1.34653	1.04023	1.10294	1.20297	1.03831	1.55392		0.421274	0.244823	0.132238			1.1128	1.16324	1.26507
O15127	SCAM2_HUMAN	SCAMP2	Secretory carrier-associated membrane protein 2	2220000	795571	948947	4462.56	4462.56	4462.56	2550000	1990000	1130000	3370000	3180000	3290000		0.870588	0.399784	0.839776	0.00175002	0.00224249	0.00394917	1.32157	1.59799	2.9115		0.405385	0.0102924	0.0289319			0.703383	0.00264723	1.94369
O15143	ARC1B_HUMAN	ARPC1B	Actin-related protein 2/3 complex subunit 1B	41600000	22000000	27600000	43600000	36400000	29000000	36900000	32300000	27000000	53500000	49600000	59000000		1.12737	0.681115	1.02222	1.18157	1.12693	1.07407	1.44986	1.5356	2.18519		0.810073	0.449364	0.00512715			0.943569	1.12753	1.72355
O15144	ARPC2_HUMAN	ARPC2	Actin-related protein 2/3 complex subunit 2	119000000	145000000	163000000	165000000	163000000	189000000	128000000	156000000	166000000	97100000	83000000	95800000		0.929688	0.929487	0.981928	1.28906	1.04487	1.13855	0.758594	0.532051	0.577108		0.677137	0.18865	0.00900306			0.947034	1.1575	0.622584
O15145	ARPC3_HUMAN	ARPC3	Actin-related protein 2/3 complex subunit 3	229000000	260000000	237000000	261000000	251000000	184000000	276000000	283000000	245000000	193000000	227000000	234000000		0.82971	0.918728	0.967347	0.945652	0.886926	0.75102	0.699275	0.80212	0.955102		0.1564	0.250999	0.0439888			0.905262	0.861199	0.818833
O15155	BET1_HUMAN	BET1	BET1 homolog	4462.56	4462.56	1020000	4462.56	4462.56	4462.56	4462.56	4462.56	4462.56	4760000	4450000	5030000		1	1	228.568	1	1	1	1066.65	997.185	1127.16		0.373901	#DIV/0!	9.28e-06			76.8561	1	1063.66
O15160	RPAC1_HUMAN	POLR1C	D4462.56-directed R4462.56 polymerases I and III subunit RPAC1	41700000	43300000	40500000	41400000	40500000	39800000	34000000	34500000	34700000	38300000	35700000	38000000		1.22647	1.25507	1.16715	1.21765	1.17391	1.14697	1.12647	1.03478	1.0951		0.000889442	0.000263672	0.0257634			1.21623	1.17951	1.08545
O15162	PLS1_HUMAN	PLSCR1	Phospholipid scramblase 1	157087	326524	4462.56	118131	1170000	179270	4462.56	4462.56	4462.56	4462.56	4462.56	4462.56		35.2011	73.1697	1	26.4716	262.181	40.172	1	1	1		0.164136	0.228149	#DIV/0!			36.4569	109.608	1
O15173	PGRC2_HUMAN	PGRMC2	Membrane-associated progesterone receptor component 2	150000000	189000000	162000000	179000000	173000000	224000000	197000000	195000000	205000000	131000000	153000000	160000000		0.761421	0.969231	0.790244	0.908629	0.887179	1.09268	0.664975	0.784615	0.780488		0.0551005	0.69114	0.00529275			0.840299	0.962831	0.743359
O15212	PFD6_HUMAN	PFDN6	Prefoldin subunit 6	136000000	4462.56	86600000	79100000	59300000	125000000	119000000	50400000	108000000	73800000	82600000	112000000		1.14286	8.85e-05	0.801852	0.664706	1.17659	1.15741	0.620168	1.63889	1.03704		0.706081	0.879253	0.90734			0.648266	0.999567	1.0987
O15213	WDR46_HUMAN	WDR46	WD repeat-containing protein 46	3060000	2260000	2360000	3040000	2370000	2540000	1460000	1470000	2000000	3760000	3920000	2120000		2.09589	1.53741	1.18	2.08219	1.61224	1.27	2.57534	2.66667	1.06		0.0410709	0.0200291	0.0543398			1.60444	1.65481	2.10067
O15226	NKRF_HUMAN	NKRF	NF-kappa-B-repressing factor	4462.56	11500000	13300000	9190000	4462.56	17800000	4462.56	4462.56	4462.56	4462.56	4462.56	4462.56		1	2577	2980.35	2059.36	1	3988.74	1	1	1		0.118209	0.154941	#DIV/0!			1852.78	2016.37	1
O15228	GNPAT_HUMAN	GNPAT	Dihydroxyacetone phosphate acyltransferase	2830000	4462.56	4462.56	4462.56	4290000	4462.56	4462.56	4560000	4220000	5120000	4462.56	4750000		634.165	0.000978632	0.00105748	1	0.940789	0.00105748	1147.32	0.000978632	1.12559		0.318714	0.50547	0.877076			211.389	0.647282	382.817
O15230	LAMA5_HUMAN	LAMA5	Laminin subunit alpha-5	5460000	3070000	4170000	2960000	5430000	7570000	6750000	3720000	4462.56	4462.56	4030000	4900000		0.808889	0.825269	934.441	0.438519	1.45968	1696.34	0.00066112	1.08333	1098.02		0.738087	0.482057	0.84524			312.025	566.078	366.369
O15231	ZN185_HUMAN	ZNF185	Zinc finger protein 185	98922.4	117463	113202	101545	121703	117001	164473	215564	142213	4462.56	190172	183086		0.601451	0.54491	0.796003	0.617396	0.564579	0.822717	0.0271325	0.882207	1.28741		0.0457544	0.0546431	0.496747			0.647455	0.668231	0.732249
O15235	RT12_HUMAN	MRPS12	Small ribosomal subunit protein uS12m	4462.56	2810000	4462.56	9580000	4462.56	4462.56	9430000	4462.56	14600000	4730000	4462.56	4462.56		0.00047323	629.683	0.000305655	1.01591	1	0.000305655	0.501591	1	0.000305655		0.181214	0.417653	0.230687			209.895	0.672071	0.500632
O15243	OBRG_HUMAN	LEPROT	Leptin receptor gene-related protein	1240000	781073	987847	860521	692451	644489	1130000	1480000	1110000	556388	674910	510800		1.09735	0.527752	0.889952	0.761523	0.467872	0.580621	0.492379	0.45602	0.46018		0.256047	0.0206721	0.00706704			0.83835	0.603339	0.469526
O15254	ACOX3_HUMAN	ACOX3	Peroxisomal acyl-coenzyme A oxidase 3	4360000	3420000	4210000	3250000	3010000	3470000	4830000	2360000	5040000	2980000	3100000	3630000		0.902692	1.44915	0.835317	0.672878	1.27542	0.688492	0.616977	1.31356	0.720238		0.934066	0.392705	0.395485			1.06239	0.878931	0.883592
O15258	RER1_HUMAN	RER1	Protein RER1	44900000	45400000	55200000	33000000	23600000	31600000	50400000	52200000	51400000	34100000	28300000	28100000		0.890873	0.869732	1.07393	0.654762	0.452107	0.614786	0.676587	0.542146	0.546693		0.450698	0.0018015	0.000482729			0.944845	0.573885	0.588475
O15260	SURF4_HUMAN	SURF4	Surfeit locus protein 4	342000000	303000000	337000000	324000000	266000000	277000000	371000000	303000000	295000000	275000000	327000000	297000000		0.921833	1	1.14237	0.873315	0.877888	0.938983	0.74124	1.07921	1.00678		0.880469	0.319847	0.457942			1.0214	0.896729	0.942409
O15269	SPTC1_HUMAN	SPTLC1	Serine palmitoyltransferase 1	4980000	4080000	4430000	6400000	5890000	11200000	3740000	3650000	4060000	8760000	7330000	7150000		1.33155	1.11781	1.09113	1.71123	1.6137	2.75862	2.34225	2.00822	1.76108		0.078947	0.0771256	0.00169451			1.18016	2.02785	2.03718
O15270	SPTC2_HUMAN	SPTLC2	Serine palmitoyltransferase 2	649469	482337	660614	1000000	829975	1040000	589716	4462.56	675372	758636	788325	846217		1.10133	108.085	0.978148	1.69573	185.986	1.53989	1.28644	176.653	1.25296		0.469847	0.0727495	0.152581			36.7216	63.074	59.7308
O15287	FANCG_HUMAN	FANCG	Fanconi anemia group G protein	263419	240711	239606	243710	346177	291261	338723	380777	221368	202342	4462.56	4462.56		0.777683	0.632157	1.08239	0.719496	0.909133	1.31573	0.597367	0.0117196	0.020159		0.245504	0.740797	0.0404278			0.830743	0.981454	0.209749
O15294	OGT1_HUMAN	OGT	UDP-N-acetylglucosamine--peptide N-acetylglucosaminyltransferase 110 kDa subunit	19000000	17600000	16700000	18500000	17700000	18000000	18700000	19800000	20700000	14400000	15300000	13500000		1.01604	0.888889	0.806763	0.989305	0.893939	0.869565	0.770053	0.772727	0.652174		0.0902457	0.0556545	0.00236439			0.903898	0.917603	0.731652
O15305	PMM2_HUMAN	PMM2	Phosphomannomutase 2	85800000	105000000	124000000	97400000	90900000	80100000	129000000	120000000	90600000	69500000	78600000	65100000		0.665116	0.875	1.36865	0.755039	0.7575	0.884106	0.53876	0.655	0.718543		0.63267	0.133759	0.0263561			0.96959	0.798882	0.637434
O15344	TRI18_HUMAN	MID1	E3 ubiquitin-protein ligase Midline-1	734831	4462.56	4462.56	4462.56	4462.56	4462.56	4462.56	597579	4462.56	242584	249418	4462.56		164.666	0.00746773	1	1	0.00746773	1	54.3598	0.417381	1		0.891073	0.373901	0.871922			55.2244	0.669156	18.5924
O15347	HMGB3_HUMAN	HMGB3	High mobility group protein B3	94800000	91500000	98900000	60900000	56800000	50400000	108000000	109000000	92100000	66600000	64300000	53700000		0.877778	0.83945	1.07383	0.563889	0.521101	0.547231	0.616667	0.589908	0.583062		0.246779	0.0016934	0.00357663			0.930353	0.544074	0.596546
O15350	P73_HUMAN	TP73	Tumor protein p73	4462.56	4462.56	4462.56	2040000	2400000	4462.56	4462.56	1160000	2570000	4462.56	4462.56	4462.56		1	0.00384703	0.0017364	457.137	2.06897	0.0017364	1	0.00384703	0.0017364		0.169833	0.833014	0.169833			0.335194	153.069	0.335194
O15353	FOXN1_HUMAN	FOXN1	Forkhead box protein N1	2340000	2420000	2250000	2900000	4462.56	4462.56	1800000	4462.56	2240000	4462.56	4462.56	4462.56		1.3	542.29	1.00446	1.61111	1	0.00199221	0.0024792	1	0.00199221		0.222756	0.764981	0.120834			181.531	0.871034	0.334824
O15355	PPM1G_HUMAN	PPM1G	Protein phosphatase 1G	60500000	64500000	60500000	56200000	54800000	60800000	42600000	56900000	50800000	60300000	57700000	61500000		1.42019	1.13357	1.19094	1.31925	0.963093	1.19685	1.41549	1.01406	1.21063		0.0543194	0.188174	0.0859368			1.24823	1.15973	1.21339
O15357	SHIP2_HUMAN	INPPL1	Phosphatidylinositol 3,4,5-trisphosphate 5-phosphatase 2	11500000	10100000	11100000	11700000	11800000	11200000	8400000	8570000	8370000	7090000	5690000	6230000		1.36905	1.17853	1.32616	1.39286	1.3769	1.33811	0.844048	0.663944	0.744325		0.00431848	9.06e-05	0.0069021			1.29125	1.36929	0.750772
O15371	EIF3D_HUMAN	EIF3D	Eukaryotic translation initiation factor 3 subunit D	46700000	29400000	38700000	47800000	44900000	38700000	48100000	46700000	33600000	64200000	56600000	54200000		0.970894	0.62955	1.15179	0.993763	0.961456	1.15179	1.33472	1.21199	1.6131		0.541765	0.860594	0.0479788			0.91741	1.03567	1.3866
O15372	EIF3H_HUMAN	EIF3H	Eukaryotic translation initiation factor 3 subunit H	50400000	55600000	64100000	22500000	18800000	35000000	50400000	41800000	32900000	43300000	38300000	39500000		1	1.33014	1.94833	0.446429	0.449761	1.06383	0.859127	0.916268	1.20061		0.080306	0.0819417	0.812806			1.42616	0.65334	0.992001
O15381	NVL_HUMAN	NVL	Nuclear valosin-containing protein-like	4390000	4370000	4010000	4840000	4920000	4140000	3300000	3360000	3230000	3500000	3450000	2960000		1.3303	1.3006	1.24149	1.46667	1.46429	1.28173	1.06061	1.02679	0.916409		0.00174418	0.00594782	0.971651			1.29079	1.40423	1.00127
O15382	BCAT2_HUMAN	BCAT2	Branched-chain-amino-acid aminotransferase, mitochondrial	17500000	14400000	16200000	23800000	20300000	14200000	17500000	19100000	21100000	14500000	13300000	14500000		1	0.753927	0.767773	1.36	1.06283	0.672986	0.828571	0.696335	0.687204		0.080579	0.949913	0.0100186			0.840566	1.03194	0.73737
O15397	IPO8_HUMAN	IPO8	Importin-8	23800000	21900000	25800000	33500000	27900000	19400000	25400000	24900000	25200000	15100000	17200000	18300000		0.937008	0.879518	1.02381	1.3189	1.12048	0.769841	0.594488	0.690763	0.72619		0.305365	0.688854	0.000945079			0.946778	1.06974	0.670481
O15400	STX7_HUMAN	STX7	Syntaxin-7	5260000	5880000	6200000	6340000	6580000	6250000	6450000	6640000	6560000	3670000	3600000	4910000		0.815504	0.885542	0.945122	0.982946	0.990964	0.952744	0.568992	0.542169	0.748476		0.0520848	0.229196	0.00438421			0.882056	0.975551	0.619879
O15405	TOX3_HUMAN	TOX3	TOX high mobility group box family member 3	1230000	979283	4462.56	4462.56	1430000	4462.56	858164	4462.56	849283	4462.56	4462.56	4462.56		1.43329	219.444	0.0052545	0.00520012	320.444	0.0052545	0.00520012	1	0.0052545		0.739307	0.877307	0.116127			73.6276	106.818	0.336818
O15427	MOT4_HUMAN	SLC16A3	Monocarboxylate transporter 4	143000000	114000000	158000000	64200000	55200000	70000000	122000000	120000000	101000000	51800000	58100000	38500000		1.17213	0.95	1.56436	0.52623	0.46	0.693069	0.42459	0.484167	0.381188		0.174276	0.0030006	0.00183653			1.22883	0.559766	0.429982
O15439	MRP4_HUMAN	ABCC4	ATP-binding cassette sub-family C member 4	2180000	2430000	2230000	2790000	2660000	1970000	4462.56	4462.56	2260000	4462.56	4462.56	4462.56		488.509	544.53	0.986726	625.202	596.07	0.871681	1	1	0.00197458		0.113987	0.0965402	0.373901			344.675	407.381	0.667325
O15446	RPA34_HUMAN	POLR1G	D4462.56-directed R4462.56 polymerase I subunit RPA34	1150000	2770000	1290000	2160000	2030000	1370000	2140000	1210000	1210000	5050000	4850000	4590000		0.537383	2.28926	1.06612	1.00935	1.67769	1.13223	2.35981	4.00826	3.79339		0.73789	0.446094	0.000605173			1.29759	1.27309	3.38716
O15460	P4HA2_HUMAN	P4HA2	Prolyl 4-hydroxylase subunit alpha-2	13600000	13300000	14200000	14000000	14100000	13300000	15700000	18600000	17700000	17200000	15500000	18100000		0.866242	0.715054	0.80226	0.89172	0.758065	0.751412	1.09554	0.833333	1.0226		0.0154636	0.0167352	0.744865			0.794519	0.800399	0.983825
O15498	YKT6_HUMAN	YKT6	Sy4462.56ptobrevin homolog YKT6	24700000	19200000	23300000	14500000	16700000	14500000	26100000	21300000	23600000	11200000	13500000	15500000		0.94636	0.901408	0.987288	0.555556	0.784038	0.614407	0.429119	0.633803	0.65678		0.588277	0.00577592	0.00527306			0.945019	0.651333	0.573234
O15511	ARPC5_HUMAN	ARPC5	Actin-related protein 2/3 complex subunit 5	141000000	161000000	140000000	163000000	129000000	169000000	168000000	175000000	161000000	115000000	121000000	132000000		0.839286	0.92	0.869565	0.970238	0.737143	1.04969	0.684524	0.691429	0.819876		0.0599558	0.335152	0.0021115			0.876284	0.919023	0.731943
O15533	TPSN_HUMAN	TAPBP	Tapasin	71900000	63000000	59600000	57100000	66300000	62200000	40600000	43000000	46800000	30200000	41600000	34200000		1.77094	1.46512	1.2735	1.4064	1.54186	1.32906	0.743842	0.967442	0.730769		0.00639395	0.00461538	0.0987922			1.50319	1.42577	0.814018
O15534	PER1_HUMAN	PER1	Period circadian protein homolog 1	31800000	34800000	39000000	20700000	4462.56	4462.56	35300000	35500000	31900000	4462.56	4462.56	4462.56		0.90085	0.980282	1.22257	0.586402	0.000125706	0.000139892	0.000126418	0.000125706	0.000139892		0.706862	0.0174501	8.07e-06			1.03457	0.195556	0.000130672
O15539	RGS5_HUMAN	RGS5	Regulator of G-protein sig4462.56ling 5	933389	4462.56	4462.56	1640000	1790000	4462.56	1630000	565661	1480000	4462.56	4462.56	4462.56		0.572631	0.00788911	0.00301524	1.00613	3.16444	0.00301524	0.00273777	0.00788911	0.00301524		0.115461	0.909126	0.0213867			0.194512	1.3912	0.00454737
O15541	R113A_HUMAN	RNF113A	E3 ubiquitin-protein ligase RNF113A	1870000	2620000	2070000	2200000	2270000	2400000	1110000	1650000	1760000	1410000	1250000	724396		1.68468	1.58788	1.17614	1.98198	1.37576	1.36364	1.27027	0.757576	0.411589		0.0867887	0.0200537	0.259715			1.4829	1.57379	0.813145
O15547	P2RX6_HUMAN	P2RX6	P2X purinoceptor 6	4462.56	525196	4462.56	583270	4462.56	482584	4462.56	4462.56	469229	4462.56	4462.56	4462.56		1	117.689	0.00951041	130.703	1	1.02846	1	1	0.00951041		0.939942	0.450669	0.373901			39.5663	44.2438	0.669837
O43143	DHX15_HUMAN	DHX15	ATP-dependent R4462.56 helicase DHX15	151000000	116000000	135000000	149000000	140000000	138000000	151000000	143000000	139000000	127000000	130000000	128000000		1	0.811189	0.971223	0.986755	0.979021	0.992806	0.84106	0.909091	0.920863		0.389405	0.703358	0.0116898			0.927471	0.986194	0.890338
O43148	MCES_HUMAN	RNMT	mR4462.56 cap guanine-N7 methyltransferase	15400000	15200000	8920000	12400000	11300000	11700000	7800000	10700000	11700000	13000000	14700000	17300000		1.97436	1.42056	0.762393	1.58974	1.05607	1	1.66667	1.37383	1.47863		0.269845	0.226186	0.0449435			1.38577	1.21527	1.50638
O43149	ZZEF1_HUMAN	ZZEF1	Zinc finger ZZ-type and EF-hand domain-containing protein 1	2750000	1450000	2540000	2130000	2250000	4462.56	2660000	3370000	3300000	4462.56	4462.56	4462.56		1.03383	0.430267	0.769697	0.800752	0.667656	0.00135229	0.00167765	0.0013242	0.00135229		0.134991	0.0969876	0.000162235			0.7446	0.48992	0.00145138
O43156	TTI1_HUMAN	TTI1	TELO2-interacting protein 1 homolog	2930000	2790000	4462.56	4462.56	1090000	706104	1710000	4462.56	871219	4462.56	4462.56	755788		1.71345	625.202	0.0051222	0.00260968	244.254	0.810478	0.00260968	1	0.867506		0.384499	0.678294	0.333541			208.973	81.6892	0.623372
O43159	RRP8_HUMAN	RRP8	Ribosomal R4462.56-processing protein 8	16400000	14800000	14100000	16400000	15900000	16200000	14900000	14400000	13200000	16900000	14900000	15100000		1.10067	1.02778	1.06818	1.10067	1.10417	1.22727	1.13423	1.03472	1.14394		0.332447	0.0189401	0.145075			1.06554	1.14404	1.1043
O43164	PJA2_HUMAN	PJA2	E3 ubiquitin-protein ligase Praja-2	4462.56	4462.56	4462.56	4462.56	4462.56	345536	4462.56	4462.56	4462.56	773355	1160000	1090000		1	1	1	1	1	77.43	173.299	259.94	244.254		#DIV/0!	0.373901	0.00108175			1	26.4767	225.831
O43167	ZBT24_HUMAN	ZBTB24	Zinc finger and BTB domain-containing protein 24	4462.56	4462.56	882046	4462.56	4462.56	523441	743780	524142	4462.56	4462.56	4462.56	4462.56		0.00599984	0.00851403	197.655	0.00599984	0.00851403	117.296	0.00599984	0.00851403	1		0.745518	0.426935	0.128079			65.8897	39.1035	0.338171
O43169	CYB5B_HUMAN	CYB5B	Cytochrome b5 type B	23900000	24200000	29600000	9790000	9570000	7910000	22300000	22200000	14000000	29100000	30800000	30300000		1.07175	1.09009	2.11429	0.439013	0.431081	0.565	1.30493	1.38739	2.16429		0.125778	0.0208338	0.0194498			1.42537	0.478365	1.61887
O43172	PRP4_HUMAN	PRPF4	U4/U6 small nuclear ribonucleoprotein Prp4	31000000	28100000	29400000	35900000	34800000	36400000	31700000	32600000	30400000	26900000	25400000	28100000		0.977918	0.861963	0.967105	1.13249	1.06748	1.19737	0.84858	0.779141	0.924342		0.121469	0.00650309	0.00913875			0.935662	1.13245	0.850688
O43175	SERA_HUMAN	PHGDH	D-3-phosphoglycerate dehydroge4462.56se	488000000	557000000	520000000	530000000	512000000	480000000	698000000	609000000	590000000	464000000	481000000	464000000		0.69914	0.914614	0.881356	0.759312	0.840722	0.813559	0.664756	0.789819	0.786441		0.0462963	0.0263406	0.00853978			0.831703	0.804531	0.747005
O43181	NDUS4_HUMAN	NDUFS4	4462.56DH dehydroge4462.56se [ubiquinone] iron-sulfur protein 4, mitochondrial	4462.56	4462.56	4550000	4310000	4462.56	4462.56	4462.56	4462.56	7390000	1440000	4462.56	4462.56		1	1	0.615697	965.813	1	0.000603865	322.685	1	0.000603865		0.759727	0.736856	0.473292			0.871899	322.271	107.895
O43182	RHG06_HUMAN	ARHGAP6	Rho GTPase-activating protein 6	4462.56	4462.56	4462.56	4462.56	4462.56	4462.56	4462.56	1270000	2280000	1650000	2570000	1620000		1	0.00351383	0.00195726	1	0.00351383	0.00195726	369.743	2.02362	0.710526		0.147414	0.147414	0.354623			0.335157	0.335157	124.159
O43237	DC1L2_HUMAN	DYNC1LI2	Cytoplasmic dynein 1 light intermediate chain 2	15100000	17100000	16200000	13300000	14400000	11900000	17200000	18500000	16100000	13100000	13900000	15400000		0.877907	0.924324	1.00621	0.773256	0.778378	0.73913	0.761628	0.751351	0.956522		0.277812	0.0153783	0.0316903			0.936147	0.763588	0.823167
O43242	PSMD3_HUMAN	PSMD3	26S proteasome non-ATPase regulatory subunit 3	73100000	56900000	63900000	67000000	62600000	65700000	65900000	60900000	55800000	75200000	75400000	83800000		1.10926	0.934319	1.14516	1.01669	1.02791	1.17742	1.14112	1.2381	1.50179		0.532699	0.255726	0.0131937			1.06291	1.07401	1.29367
O43252	PAPS1_HUMAN	PAPSS1	Bifunctio4462.56l 3'-phosphoadenosine 5'-phosphosulfate synthase 1	35200000	35000000	32500000	37200000	40300000	33400000	36600000	39400000	35500000	45700000	44100000	42500000		0.961749	0.888325	0.915493	1.01639	1.02284	0.940845	1.24863	1.11929	1.19718		0.113095	0.935122	0.00949514			0.921855	0.99336	1.18837
O43264	ZW10_HUMAN	ZW10	Centromere/kinetochore protein zw10 homolog	5630000	4160000	4800000	5210000	5030000	5110000	5330000	6360000	4680000	5370000	4820000	4520000		1.05629	0.654088	1.02564	0.977486	0.790881	1.09188	1.0075	0.757862	0.965812		0.411859	0.527428	0.370351			0.912005	0.953416	0.910393
O43290	SNUT1_HUMAN	SART1	U4/U6.U5 tri-snRNP-associated protein 1	10500000	18700000	17700000	21700000	15000000	17400000	13600000	12900000	15000000	20000000	15800000	15000000		0.772059	1.44961	1.18	1.59559	1.16279	1.16	1.47059	1.22481	1		0.535073	0.110442	0.136811			1.13389	1.30613	1.2318
O43292	GPAA1_HUMAN	GPAA1	Glycosylphosphatidylinositol anchor attachment 1 protein	35900000	23900000	28000000	31900000	26400000	29000000	28700000	22600000	25800000	19000000	23600000	20200000		1.25087	1.05752	1.08527	1.1115	1.16814	1.12403	0.662021	1.04425	0.782946		0.416268	0.225049	0.100041			1.13122	1.13456	0.829738
O43293	DAPK3_HUMAN	DAPK3	Death-associated protein ki4462.56se 3	931968	912984	4462.56	859864	1020000	4462.56	795496	4462.56	973221	4462.56	4462.56	4462.56		1.17156	204.588	0.00458535	1.08092	228.568	0.00458535	0.00560978	1	0.00458535		0.955398	0.936016	0.120158			68.5879	76.5513	0.336732
O43294	TGFI1_HUMAN	TGFB1I1	Transforming growth factor beta-1-induced transcript 1 protein	1160000	4462.56	4462.56	4462.56	4462.56	4462.56	468387	1510000	7260000	22600000	6990000	16100000		2.47658	0.00295534	0.000614678	0.00952751	0.00295534	0.000614678	48.2507	4.62914	2.21763		0.27844	0.219074	0.0718021			0.826718	0.00436584	18.3658
O43298	ZBT43_HUMAN	ZBTB43	Zinc finger and BTB domain-containing protein 43	3390000	2810000	3100000	3150000	3760000	2230000	4462.56	2540000	2420000	2000000	4462.56	4462.56		759.654	1.1063	1.28099	705.873	1.48031	0.921488	448.173	0.00175691	0.00184403		0.161506	0.212014	0.405471			254.014	236.092	149.392
O43301	HS12A_HUMAN	HSPA12A	Heat shock 70 kDa protein 12A	4462.56	4462.56	252460	200097	4462.56	4462.56	234041	285697	140067	4462.56	4462.56	169695		0.0190674	0.0156199	1.80242	0.854966	0.0156199	0.0318602	0.0190674	0.0156199	1.21153		0.226508	0.126003	0.0826666			0.61237	0.300815	0.415405
O43314	VIP2_HUMAN	PPIP5K2	Inositol hexakisphosphate and diphosphoinositol-pentakisphosphate ki4462.56se 2	3300000	3360000	3220000	2450000	3190000	3030000	2680000	2040000	3550000	2380000	2530000	2000000		1.23134	1.64706	0.907042	0.914179	1.56373	0.853521	0.88806	1.2402	0.56338		0.289064	0.799778	0.384938			1.26181	1.11048	0.897212
O43324	MCA3_HUMAN	EEF1E1	Eukaryotic translation elongation factor 1 epsilon-1	37800000	44100000	42200000	40700000	40300000	38000000	44600000	45000000	39700000	40300000	38700000	34200000		0.847534	0.98	1.06297	0.912556	0.895556	0.957179	0.903587	0.86	0.861461		0.530412	0.145096	0.0981171			0.963502	0.921763	0.875016
O43379	WDR62_HUMAN	WDR62	WD repeat-containing protein 62	491390	469656	463936	535760	547266	508363	378198	438672	393653	489165	401792	423243		1.29929	1.07063	1.17854	1.41661	1.24755	1.2914	1.29341	0.915928	1.07517		0.02319	0.0041151	0.340119			1.18282	1.31852	1.09484
O43390	HNRPR_HUMAN	HNRNPR	Heterogeneous nuclear ribonucleoprotein R	252000000	229000000	239000000	271000000	298000000	299000000	299000000	287000000	279000000	330000000	301000000	342000000		0.842809	0.797909	0.856631	0.906355	1.03833	1.07168	1.10368	1.04878	1.22581		0.00543866	0.931046	0.0558459			0.83245	1.00546	1.12609
O43395	PRPF3_HUMAN	PRPF3	U4/U6 small nuclear ribonucleoprotein Prp3	11200000	12000000	13700000	9870000	12900000	13300000	9080000	11300000	12200000	16600000	15700000	15600000		1.23348	1.06195	1.12295	1.087	1.14159	1.09016	1.82819	1.38938	1.27869		0.290923	0.460269	0.00647144			1.13946	1.10625	1.49875
O43396	TXNL1_HUMAN	TXNL1	Thioredoxin-like protein 1	148000000	131000000	149000000	154000000	150000000	143000000	127000000	150000000	127000000	196000000	191000000	185000000		1.16535	0.873333	1.17323	1.2126	1	1.12598	1.54331	1.27333	1.45669		0.453174	0.159774	0.00251553			1.07064	1.11286	1.42444
O43399	TPD54_HUMAN	TPD52L2	Tumor protein D54	116000000	164000000	134000000	95500000	82400000	167000000	130000000	146000000	151000000	115000000	91700000	98500000		0.892308	1.12329	0.887417	0.734615	0.564384	1.10596	0.884615	0.628082	0.652318		0.791926	0.36878	0.0123612			0.967671	0.801653	0.721672
O43402	EMC8_HUMAN	EMC8	ER membrane protein complex subunit 8	178783	139248	99381.2	231126	218611	222286	182543	178715	133354	313895	165514	410730		0.979402	0.779162	0.745243	1.26615	1.22324	1.66689	1.71957	0.926134	3.08		0.407594	0.0218834	0.145362			0.834603	1.38542	1.90857
O43414	ERI3_HUMAN	ERI3	ERI1 exoribonuclease 3	4462.56	4462.56	4462.56	6170000	6790000	4462.56	8250000	4650000	4462.56	4462.56	4740000	4462.56		0.000540916	0.00095969	1	0.747879	1.46022	1	0.000540916	1.01935	1		0.146163	0.995346	0.395884			0.333834	1.06936	0.673299
O43427	FIBP_HUMAN	FIBP	Acidic fibroblast growth factor intracellular-binding protein	4020000	3790000	4820000	4660000	5450000	4480000	5500000	5510000	4190000	4480000	4790000	3500000		0.730909	0.68784	1.15036	0.847273	0.989111	1.06921	0.814545	0.869328	0.835322		0.186611	0.720754	0.239003			0.856369	0.968532	0.839732
O43432	IF4G3_HUMAN	EIF4G3	Eukaryotic translation initiation factor 4 gamma 3	2720000	3340000	2710000	4290000	3070000	3610000	2370000	2840000	2740000	3130000	3100000	3270000		1.14768	1.17606	0.989051	1.81013	1.08099	1.31752	1.32068	1.09155	1.19343		0.340217	0.057368	0.027436			1.10426	1.40288	1.20189
O43447	PPIH_HUMAN	PPIH	Peptidyl-prolyl cis-trans isomerase H	75000000	75800000	77400000	76600000	62800000	81400000	82500000	73900000	80000000	48300000	37200000	66800000		0.909091	1.02571	0.9675	0.928485	0.849797	1.0175	0.585455	0.503383	0.835		0.360569	0.444206	0.0357435			0.967434	0.931927	0.641279
O43464	HTRA2_HUMAN	HTRA2	Serine protease HTRA2, mitochondrial	4462.56	4462.56	4462.56	4462.56	2440000	4462.56	4462.56	4462.56	4462.56	3670000	3930000	3900000		1	1	1	1	546.771	1	822.398	880.66	873.938		#DIV/0!	0.373901	1.27e-06			1	182.924	858.999
O43474	KLF4_HUMAN	KLF4	Krueppel-like factor 4	1050000	1040000	1170000	838005	1010000	749035	511153	4462.56	4462.56	1480000	1560000	1640000		2.05418	233.05	262.181	1.63944	226.327	167.849	2.89541	349.575	367.502		0.00629994	0.0202416	0.00137598			165.762	131.939	239.991
O43482	MS18B_HUMAN	OIP5	Protein Mis18-beta	4462.56	4462.56	4462.56	4462.56	4462.56	429217	4462.56	232007	131047	411328	512308	550341		1	0.0192346	0.0340531	1	0.0192346	3.27529	92.1731	2.20816	4.19957		0.147386	0.887451	0.00903452			0.351096	1.43151	32.8603
O43488	ARK72_HUMAN	AKR7A2	Aflatoxin B1 aldehyde reductase member 2	41800000	33100000	27800000	39300000	32200000	38500000	51400000	38000000	39400000	22800000	21600000	28400000		0.81323	0.871053	0.705584	0.764591	0.847368	0.977157	0.44358	0.568421	0.720812		0.213962	0.262478	0.0169966			0.796622	0.863039	0.577604
O43491	E41L2_HUMAN	EPB41L2	Band 4.1-like protein 2	11000000	12600000	13600000	9410000	8560000	7570000	14200000	13100000	11000000	12200000	12800000	11600000		0.774648	0.961832	1.23636	0.662676	0.653435	0.688182	0.859155	0.977099	1.05455		0.776261	0.0169216	0.60142			0.990948	0.668098	0.9636
O43493	TGON2_HUMAN	TGOLN2	Trans-Golgi network integral membrane protein 2	1050000	710750	804395	686182	358408	712475	440274	755981	697345	708368	823352	788624		2.38488	0.940169	1.15351	1.55853	0.474097	1.0217	1.60893	1.08912	1.1309		0.18537	0.776086	0.238483			1.49285	1.01811	1.27631
O43504	LTOR5_HUMAN	LAMTOR5	Ragulator complex protein LAMTOR5	374756	325734	328857	353756	485270	291151	211053	418970	345551	414753	532142	488178		1.77565	0.777464	0.951689	1.67615	1.15825	0.84257	1.96516	1.27012	1.41275		0.789836	0.570673	0.0933896			1.16827	1.22565	1.54934
O43505	B4GA1_HUMAN	B4GAT1	Beta-1,4-glucuronyltransferase 1	752455	511914	529188	553152	4462.56	4462.56	847403	912830	906641	4462.56	4462.56	4462.56		0.887954	0.560799	0.58368	0.652761	0.00488871	0.00492208	0.00526616	0.00488871	0.00492208		0.0221827	0.0189182	1.85e-06			0.677478	0.220857	0.00502565
O43583	DENR_HUMAN	DENR	Density-regulated protein	55054.4	53341.9	53906.7	4462.56	4462.56	4462.56	51115.4	88275.9	37999.7	79555	91332.8	56955.2		1.07706	0.604263	1.41861	0.0873036	0.0505524	0.117437	1.55638	1.03463	1.49883		0.755267	0.0221438	0.405953			1.03331	0.0850976	1.36328
O43592	XPOT_HUMAN	XPOT	Exportin-T	26800000	21300000	25700000	22600000	22000000	24200000	28500000	27800000	23500000	23700000	23700000	21000000		0.940351	0.766187	1.09362	0.792982	0.791367	1.02979	0.831579	0.852518	0.893617		0.432671	0.0965974	0.102863			0.933385	0.871379	0.859238
O43598	DNPH1_HUMAN	DNPH1	5-hydroxymethyl-dUMP N-hydrolase	7310000	9530000	8730000	5730000	5590000	5330000	8830000	10400000	9900000	7760000	6060000	7270000		0.82786	0.916346	0.881818	0.648924	0.5375	0.538384	0.878822	0.582692	0.734343		0.210918	0.000957286	0.0173855			0.875341	0.574936	0.731953
O43615	TIM44_HUMAN	TIMM44	Mitochondrial import inner membrane translocase subunit TIM44	28300000	28600000	27600000	25200000	26900000	25700000	23200000	24600000	25900000	27700000	25600000	23500000		1.21983	1.1626	1.06564	1.08621	1.0935	0.992278	1.19397	1.04065	0.907336		0.0124813	0.215045	0.513084			1.14936	1.05733	1.04732
O43617	TPPC3_HUMAN	TRAPPC3	Trafficking protein particle complex subunit 3	22600000	32300000	25000000	28800000	36200000	23800000	19900000	22300000	23600000	21800000	18000000	17400000		1.13568	1.44843	1.05932	1.44724	1.62332	1.00847	1.09548	0.807175	0.737288		0.205444	0.111162	0.177284			1.21448	1.35968	0.87998
O43633	CHM2A_HUMAN	CHMP2A	Charged multivesicular body protein 2a	6480000	5360000	2950000	5700000	5690000	6260000	5080000	5840000	6140000	4462.56	1370000	4462.56		1.27559	0.917808	0.480456	1.12205	0.974315	1.01954	0.000878457	0.234589	0.000726801		0.525118	0.62083	0.000702646			0.891285	1.03864	0.0787314
O43660	PLRG1_HUMAN	PLRG1	Pleiotropic regulator 1	8670000	10000000	10100000	9140000	11200000	13700000	7340000	9190000	9820000	11000000	11800000	13000000		1.1812	1.08814	1.02851	1.24523	1.21872	1.39511	1.49864	1.284	1.32383		0.408942	0.165682	0.0289463			1.09928	1.28635	1.36882
O43663	PRC1_HUMAN	PRC1	Protein regulator of cytokinesis 1	13300000	14700000	15400000	10700000	12000000	11900000	12800000	18000000	12900000	26600000	22900000	16000000		1.03906	0.816667	1.1938	0.835938	0.666667	0.922481	2.07812	1.27222	1.24031		0.958919	0.161176	0.110001			1.01651	0.808362	1.53022
O43665	RGS10_HUMAN	RGS10	Regulator of G-protein sig4462.56ling 10	667733	630942	635710	643767	640031	757788	606703	722829	657958	785827	650418	879293		1.10059	0.872879	0.966186	1.06109	0.885453	1.15173	1.29524	0.899823	1.3364		0.644476	0.742512	0.215833			0.979886	1.03276	1.17715
O43670	ZN207_HUMAN	ZNF207	BUB3-interacting and GLEBS motif-containing protein ZNF207	72600000	71300000	69800000	46800000	41000000	36100000	73700000	82200000	61900000	79600000	69500000	74000000		0.985075	0.867397	1.12763	0.635007	0.498783	0.583199	1.08005	0.845499	1.19548		0.829352	0.00925606	0.801336			0.993365	0.57233	1.04034
O43674	NDUB5_HUMAN	NDUFB5	4462.56DH dehydroge4462.56se [ubiquinone] 1 beta subcomplex subunit 5, mitochondrial	10700000	12000000	12000000	13100000	14200000	11100000	7980000	8750000	17200000	18800000	7700000	25900000		1.34085	1.37143	0.697674	1.6416	1.62286	0.645349	2.35589	0.88	1.50581		0.93561	0.654823	0.367379			1.13665	1.30327	1.58057
O43676	NDUB3_HUMAN	NDUFB3	4462.56DH dehydroge4462.56se [ubiquinone] 1 beta subcomplex subunit 3	14300000	16900000	14100000	4462.56	4462.56	11800000	9330000	10900000	11700000	4462.56	4600000	4462.56		1.53269	1.55046	1.20513	0.000478302	0.000409409	1.00855	0.000478302	0.422018	0.000381415		0.0173652	0.168314	0.00564501			1.42943	0.336478	0.140959
O43678	NDUA2_HUMAN	NDUFA2	4462.56DH dehydroge4462.56se [ubiquinone] 1 alpha subcomplex subunit 2	17300000	19500000	18400000	21000000	21200000	14600000	21300000	21700000	21000000	23300000	23500000	14000000		0.812207	0.898618	0.87619	0.985915	0.976959	0.695238	1.0939	1.08295	0.666667		0.0116912	0.332122	0.7512			0.862338	0.886037	0.947838
O43681	GET3_HUMAN	GET3	ATPase GET3	100000000	115000000	97700000	85100000	89800000	88200000	97600000	91700000	87700000	59900000	60600000	60100000		1.02459	1.25409	1.11403	0.871926	0.97928	1.0057	0.61373	0.660851	0.685291		0.124608	0.219931	0.000368718			1.1309	0.952303	0.65329
O43684	BUB3_HUMAN	BUB3	Mitotic checkpoint protein BUB3	177000000	141000000	150000000	189000000	175000000	174000000	168000000	162000000	168000000	132000000	146000000	148000000		1.05357	0.87037	0.892857	1.125	1.08025	1.03571	0.785714	0.901235	0.880952		0.414724	0.0636327	0.0114106			0.938933	1.08032	0.855967
O43688	PLPP2_HUMAN	PLPP2	Phospholipid phosphatase 2	7230000	5670000	6010000	6010000	5580000	6980000	2600000	2670000	3280000	806998	1240000	4462.56		2.78077	2.1236	1.83232	2.31154	2.08989	2.12805	0.310384	0.464419	0.00136054		0.00267844	0.00202193	0.0067934			2.24556	2.17649	0.258721
O43707	ACTN4_HUMAN	ACTN4	Alpha-actinin-4	618000000	640000000	582000000	659000000	650000000	604000000	708000000	779000000	708000000	777000000	711000000	807000000		0.872881	0.821566	0.822034	0.930791	0.834403	0.853107	1.09746	0.912709	1.13983		0.0152398	0.0321657	0.417818			0.838827	0.872767	1.05
O43709	BUD23_HUMAN	BUD23	18S rR4462.56 (guanine-N(7))-methyltransferase	12800000	11000000	10900000	13700000	12100000	8620000	6240000	7390000	8120000	8990000	11500000	10400000		2.05128	1.4885	1.34236	2.19551	1.63735	1.06158	1.44071	1.55616	1.28079		0.00637222	0.0572373	0.0285692			1.62738	1.63148	1.42588
O43719	HTSF1_HUMAN	HTATSF1	17S U2 SnRNP complex component HTATSF1	9280000	6540000	7890000	3970000	2910000	4120000	6690000	12500000	9440000	10300000	10400000	7470000		1.38714	0.5232	0.835805	0.593423	0.2328	0.436441	1.53961	0.832	0.791314		0.426604	0.0268949	0.940598			0.915383	0.420888	1.05431
O43731	ERD23_HUMAN	KDELR3	ER lumen protein-retaining receptor 3	4990000	4250000	4430000	3300000	4462.56	4790000	7210000	5120000	5130000	3330000	4462.56	4462.56		0.692094	0.830078	0.863548	0.457698	0.000871594	0.933723	0.461859	0.000871594	0.000869895		0.158506	0.11859	0.0228063			0.79524	0.464097	0.154533
O43747	AP1G1_HUMAN	AP1G1	AP-1 complex subunit gamma-1	27000000	25800000	31200000	20600000	18300000	20200000	33700000	31600000	29100000	19000000	19200000	20200000		0.801187	0.816456	1.07216	0.611276	0.579114	0.694158	0.563798	0.607595	0.694158		0.175569	0.00145196	0.000964041			0.896603	0.628183	0.62185
O43760	SNG2_HUMAN	SYNGR2	Sy4462.56ptogyrin-2	32600000	36500000	27200000	18000000	13700000	28000000	22700000	33400000	32000000	22000000	12600000	20800000		1.43612	1.09281	0.85	0.792952	0.41018	0.875	0.969163	0.377246	0.65		0.560098	0.154772	0.0714098			1.12631	0.69271	0.66547
O43765	SGTA_HUMAN	SGTA	Small glutamine-rich tetratricopeptide repeat-containing protein alpha	32300000	31700000	33700000	27400000	28900000	29400000	19200000	28500000	27300000	22500000	16000000	21100000		1.68229	1.11228	1.23443	1.42708	1.01404	1.07692	1.17188	0.561404	0.772894		0.0640456	0.297694	0.219118			1.343	1.17268	0.835391
O43768	ENSA_HUMAN	ENSA	Alpha-endosulfine	19300000	48400000	51000000	39700000	25000000	27200000	51000000	49600000	45400000	50700000	51100000	40100000		0.378431	0.975806	1.12335	0.778431	0.504032	0.599119	0.994118	1.03024	0.88326		0.42685	0.0208793	0.748327			0.825862	0.627194	0.969206
O43772	MCAT_HUMAN	SLC25A20	Mitochondrial carnitine/acylcarnitine carrier protein	10000000	7900000	9960000	7540000	8160000	8870000	14200000	12500000	12000000	10200000	9960000	7510000		0.704225	0.632	0.83	0.530986	0.6528	0.739167	0.71831	0.7968	0.625833		0.0197983	0.00359541	0.0277402			0.722075	0.640984	0.713648
O43776	SYNC_HUMAN	4462.56RS1	Asparagine--tR4462.56 ligase, cytoplasmic	145000000	129000000	141000000	143000000	149000000	125000000	145000000	150000000	141000000	156000000	146000000	149000000		1	0.86	1	0.986207	0.993333	0.886525	1.07586	0.973333	1.05674		0.269613	0.455179	0.273666			0.953333	0.955355	1.03531
O43809	CPSF5_HUMAN	NUDT21	Cleavage and polyadenylation specificity factor subunit 5	118000000	90000000	94600000	128000000	98500000	97800000	126000000	117000000	109000000	112000000	125000000	112000000		0.936508	0.769231	0.86789	1.01587	0.84188	0.897248	0.888889	1.06838	1.02752		0.17372	0.452186	0.886031			0.857876	0.918334	0.994929
O43813	LANC1_HUMAN	LANCL1	Glutathione S-transferase LANCL1	71100000	46300000	57900000	77800000	67900000	65100000	94900000	77400000	77600000	54500000	52300000	42600000		0.74921	0.598191	0.746134	0.81981	0.877261	0.838918	0.574289	0.675711	0.548969		0.0542245	0.134554	0.00812464			0.697845	0.84533	0.599656
O43815	STRN_HUMAN	STRN	Striatin	6610000	6190000	7580000	6760000	7040000	5150000	6200000	6510000	6940000	6190000	5290000	5490000		1.06613	0.950845	1.09222	1.09032	1.08141	0.742075	0.998387	0.812596	0.791066		0.627816	0.728571	0.061736			1.0364	0.97127	0.86735
O43818	U3IP2_HUMAN	RRP9	U3 small nucleolar R4462.56-interacting protein 2	14100000	18500000	14900000	20900000	19700000	19400000	11100000	8610000	13100000	8060000	9350000	6030000		1.27027	2.14866	1.1374	1.88288	2.28804	1.48092	0.726126	1.08595	0.460305		0.059373	0.00276011	0.125896			1.51878	1.88395	0.757459
O43819	SCO2_HUMAN	SCO2	Protein SCO2 homolog, mitochondrial	5290000	3580000	4800000	3470000	3280000	3930000	4960000	5320000	4340000	3310000	3410000	2980000		1.06653	0.672932	1.10599	0.699597	0.616541	0.90553	0.667339	0.640977	0.686636		0.616117	0.0190241	0.00643703			0.948485	0.740556	0.664984
O43823	AKAP8_HUMAN	AKAP8	A-ki4462.56se anchor protein 8	3040000	2730000	2790000	2000000	1510000	1640000	2490000	2890000	2590000	4270000	3840000	3010000		1.22088	0.944637	1.07722	0.803213	0.522491	0.633205	1.71486	1.32872	1.16216		0.268429	0.00770833	0.0540715			1.08091	0.65297	1.40191
O43824	GTPB6_HUMAN	GTPBP6	Putative GTP-binding protein 6	3940000	3210000	4360000	4462.56	4462.56	4462.56	4640000	3920000	3540000	4462.56	4462.56	4462.56		0.849138	0.818878	1.23164	0.000961759	0.00113841	0.00126061	0.000961759	0.00113841	0.00126061		0.694544	0.000236331	0.000236331			0.966551	0.00112026	0.00112026
O43837	IDH3B_HUMAN	IDH3B	Isocitrate dehydroge4462.56se [4462.56D] subunit beta, mitochondrial	41800000	44300000	46400000	57300000	58900000	68900000	47700000	43300000	42200000	28200000	31400000	29300000		0.87631	1.02309	1.09953	1.20126	1.36028	1.6327	0.591195	0.725173	0.694313		0.918528	0.012394	0.00155172			0.999644	1.39808	0.670227
O43847	NRDC_HUMAN	NRDC	4462.56rdilysin	27900000	27200000	26600000	27500000	26100000	23900000	28200000	29700000	29000000	18000000	19900000	21100000		0.989362	0.915825	0.917241	0.975177	0.878788	0.824138	0.638298	0.670034	0.727586		0.0390695	0.0506668	0.000747001			0.940809	0.892701	0.678639
O43852	CALU_HUMAN	CALU	Calumenin	248000000	208000000	234000000	155000000	184000000	174000000	273000000	337000000	219000000	336000000	331000000	278000000		0.908425	0.617211	1.06849	0.567766	0.545994	0.794521	1.23077	0.982196	1.26941		0.268205	0.0400692	0.375664			0.86471	0.636093	1.16079
O43854	EDIL3_HUMAN	EDIL3	EGF-like repeat and discoidin I-like domain-containing protein 3	1980000	1890000	1790000	2230000	2590000	1940000	1550000	2000000	1620000	2490000	2550000	2110000		1.27742	0.945	1.10494	1.43871	1.295	1.19753	1.60645	1.275	1.30247		0.337939	0.0864685	0.028234			1.10912	1.31041	1.39464
O43865	SAHH2_HUMAN	AHCYL1	S-adenosylhomocysteine hydrolase-like protein 1	58900000	42800000	51500000	64600000	59600000	52600000	64400000	63400000	56600000	42900000	51400000	54800000		0.914596	0.675079	0.909894	1.00311	0.940063	0.929329	0.666149	0.810726	0.968198		0.11911	0.583745	0.0522464			0.83319	0.957499	0.815024
O43897	TLL1_HUMAN	TLL1	Tolloid-like protein 1	4462.56	4462.56	4462.56	443080	517064	247292	320733	4462.56	440655	4462.56	4462.56	4462.56		0.0139136	1	0.0101271	1.38146	115.867	0.561192	0.0139136	1	0.0101271		0.12612	0.390446	0.12612			0.341347	39.2699	0.341347
O43913	ORC5_HUMAN	ORC5	Origin recognition complex subunit 5	70665.3	4462.56	4462.56	4462.56	97001.8	4462.56	4462.56	65889.1	4462.56	131819	4462.56	159517		15.8351	0.0677284	1	1	1.4722	1	29.5389	0.0677284	35.7456		0.960358	0.793278	0.229177			5.63429	1.1574	21.7841
O43920	NDUS5_HUMAN	NDUFS5	4462.56DH dehydroge4462.56se [ubiquinone] iron-sulfur protein 5	8070000	9500000	6520000	7620000	7110000	6310000	6840000	7790000	9080000	4750000	5690000	6190000		1.17982	1.21951	0.718062	1.11404	0.912709	0.694934	0.694444	0.730424	0.681718		0.912115	0.302576	0.0381042			1.03913	0.907226	0.702195
O43924	PDE6D_HUMAN	PDE6D	Reti4462.56l rod rhodopsin-sensitive cGMP 3',5'-cyclic phosphodiesterase subunit delta	6430000	4040000	6490000	8180000	7610000	6830000	8350000	7740000	4462.56	3900000	3300000	4460000		0.77006	0.521964	1454.32	0.979641	0.983204	1530.51	0.467066	0.426357	999.426		0.923014	0.467816	0.614029			485.205	510.825	333.44
O43929	ORC4_HUMAN	ORC4	Origin recognition complex subunit 4	1670000	1190000	1320000	1040000	919158	1080000	1480000	1430000	1440000	1570000	1800000	1700000		1.12838	0.832168	0.916667	0.702703	0.642768	0.75	1.06081	1.25874	1.18056		0.714281	0.000996625	0.0245998			0.959071	0.69849	1.1667
O60216	RAD21_HUMAN	RAD21	Double-strand-break repair protein rad21 homolog	29400000	40600000	37600000	31500000	33400000	30200000	39200000	41700000	39600000	36600000	39800000	34500000		0.75	0.973621	0.949495	0.803571	0.800959	0.762626	0.933673	0.954436	0.871212		0.278952	0.00219633	0.137178			0.891039	0.789052	0.919774
O60220	TIM8A_HUMAN	TIMM8A	Mitochondrial import inner membrane translocase subunit Tim8 A	32400000	47600000	49400000	4462.56	4462.56	46800000	4462.56	24700000	29700000	43700000	26400000	35500000		7260.41	1.92713	1.6633	1	0.00018067	1.57576	9792.59	1.06883	1.19529		0.0786685	0.895509	0.177834			2421.33	0.858646	3264.95
O60231	DHX16_HUMAN	DHX16	Pre-mR4462.56-splicing factor ATP-dependent R4462.56 helicase DHX16	10000000	6390000	5730000	9090000	8540000	7080000	6430000	6790000	6550000	11800000	10700000	14500000		1.55521	0.94109	0.874809	1.41369	1.25773	1.08092	1.83515	1.57585	2.21374		0.587883	0.0538764	0.00715401			1.1237	1.25078	1.87491
O60232	ZNRD2_HUMAN	ZNRD2	Protein ZNRD2	40900000	61000000	50400000	39200000	46400000	60500000	34600000	39600000	41200000	42400000	45600000	30900000		1.18208	1.5404	1.2233	1.13295	1.17172	1.46845	1.22543	1.15152	0.75		0.115519	0.193981	0.82301			1.31526	1.2577	1.04232
O60239	3BP5_HUMAN	SH3BP5	SH3 domain-binding protein 5	4462.56	92328.4	4462.56	4462.56	4462.56	4462.56	4462.56	4462.56	4462.56	690635	638993	480026		1	20.6896	1	1	1	1	154.762	143.19	107.567		0.373901	#DIV/0!	0.00069992			7.56319	1	135.173
O60256	KPRB_HUMAN	PRPSAP2	Phosphoribosyl pyrophosphate synthase-associated protein 2	16800000	15500000	14700000	4462.56	4462.56	17200000	16200000	23000000	18200000	6460000	4462.56	4462.56		1.03704	0.673913	0.807692	0.000275467	0.000194024	0.945055	0.398765	0.000194024	0.000245196		0.175484	0.0921698	0.00452042			0.839547	0.315175	0.133068
O60264	SMCA5_HUMAN	SMARCA5	SWI/SNF-related matrix-associated actin-dependent regulator of chromatin subfamily A member 5	59500000	48600000	52500000	52700000	48300000	52900000	45500000	48400000	43400000	58100000	60200000	51300000		1.30769	1.00413	1.20968	1.15824	0.997934	1.21889	1.27692	1.2438	1.18203		0.0908808	0.0568822	0.0242835			1.17383	1.12502	1.23425
O60271	JIP4_HUMAN	SPAG9	C-Jun-amino-termi4462.56l ki4462.56se-interacting protein 4	15500000	17200000	15400000	12500000	12200000	17100000	13900000	13900000	13500000	14900000	15000000	15900000		1.11511	1.23741	1.14074	0.899281	0.877698	1.26667	1.07194	1.07914	1.17778		0.0193752	0.921627	0.0121541			1.16442	1.01455	1.10962
O60287	NPA1P_HUMAN	URB1	Nucleolar pre-ribosomal-associated protein 1	6160000	4120000	5250000	5560000	6080000	6580000	4780000	4390000	5180000	5610000	5370000	4580000		1.2887	0.938497	1.01351	1.16318	1.38497	1.27027	1.17364	1.22323	0.88417		0.567763	0.0257352	0.354802			1.08024	1.27281	1.09368
O60294	TYW4_HUMAN	LCMT2	tR4462.56 wybutosine-synthesizing protein 4	9170000	6590000	8970000	8340000	8960000	10100000	7910000	7110000	7320000	3800000	3190000	3200000		1.15929	0.926864	1.22541	1.05436	1.2602	1.37978	0.480405	0.448664	0.437158		0.407976	0.0412339	0.000206003			1.10386	1.23145	0.455409
O60306	AQR_HUMAN	AQR	R4462.56 helicase aquarius	13500000	9360000	12700000	9850000	9070000	10600000	10300000	10400000	10800000	10400000	10500000	8590000		1.31068	0.9	1.17593	0.956311	0.872115	0.981481	1.00971	1.00962	0.79537		0.349014	0.230759	0.353704			1.12887	0.936636	0.938231
O60313	OPA1_HUMAN	OPA1	Dy4462.56min-like GTPase OPA1, mitochondrial	19200000	17900000	17700000	20500000	13200000	19100000	19000000	22000000	19800000	18400000	18400000	18500000		1.01053	0.813636	0.893939	1.07895	0.6	0.964646	0.968421	0.836364	0.934343		0.119494	0.330562	0.11061			0.906034	0.881198	0.913043
O60318	GANP_HUMAN	MCM3AP	Germi4462.56l-center associated nuclear protein	4462.56	4462.56	4462.56	1110000	1100000	4462.56	4462.56	4462.56	4462.56	903530	1210000	942798		1	1	1	248.736	246.495	1	202.469	271.145	211.268		#DIV/0!	0.116125	0.000459186			1	165.41	228.294
O60333	KIF1B_HUMAN	KIF1B	Kinesin-like protein KIF1B	3560000	3760000	3890000	4070000	4240000	3380000	3870000	4200000	3610000	3450000	3840000	3400000		0.919897	0.895238	1.07756	1.05168	1.00952	0.936288	0.891473	0.914286	0.941828		0.468553	0.992026	0.208338			0.964232	0.999164	0.915862
O60337	MARH6_HUMAN	MARCHF6	E3 ubiquitin-protein ligase MARCHF6	4462.56	4350000	4750000	4462.56	3650000	4462.56	3860000	3740000	4462.56	11300000	12600000	9760000		0.0011561	1.1631	1064.41	0.0011561	0.975936	1	2.92746	3.36898	2187.09		0.812862	0.495191	0.00451411			355.192	0.659031	731.127
O60341	KDM1A_HUMAN	KDM1A	Lysine-specific histone demethylase 1A	8340000	9800000	10200000	7180000	6910000	9880000	9490000	12800000	8290000	11700000	13900000	14800000		0.87882	0.765625	1.2304	0.756586	0.539844	1.1918	1.23288	1.08594	1.78528		0.636502	0.252339	0.115511			0.958281	0.829409	1.36803
O60343	TBCD4_HUMAN	TBC1D4	TBC1 domain family member 4	3280000	3910000	4080000	2250000	3130000	2980000	2490000	2790000	2690000	4150000	3890000	3770000		1.31727	1.40143	1.51673	0.903614	1.12186	1.10781	1.66667	1.39427	1.40149		0.0131578	0.672753	0.000854153			1.41181	1.04443	1.48747
O60427	FADS1_HUMAN	FADS1	Acyl-CoA (8-3)-desaturase	8050000	5790000	7470000	10300000	8410000	9290000	9330000	7980000	9460000	4250000	4020000	3970000		0.862808	0.725564	0.789641	1.10397	1.05388	0.98203	0.45552	0.503759	0.419662		0.0924438	0.600731	0.000546944			0.792671	1.04663	0.459647
O60437	PEPL_HUMAN	PPL	Periplakin	110000000	120000000	114000000	101000000	98300000	111000000	191000000	208000000	203000000	74300000	73800000	76700000		0.575916	0.576923	0.561576	0.528796	0.472596	0.546798	0.389005	0.354808	0.377833		0.000122214	0.000106329	1.64e-05			0.571472	0.516063	0.373882
O60443	GSDME_HUMAN	GSDME	Gasdermin-E	5520000	4510000	5020000	6650000	6910000	5250000	9610000	9680000	9220000	3770000	4810000	6050000		0.574402	0.465909	0.544469	0.691988	0.713843	0.569414	0.3923	0.496901	0.656182		0.000159165	0.00378043	0.00236352			0.52826	0.658415	0.515128
O60488	ACSL4_HUMAN	ACSL4	Long-chain-fatty-acid--CoA ligase 4	8620000	5240000	5210000	7260000	6690000	7540000	2860000	4200000	2470000	6100000	6150000	5420000		3.01399	1.24762	2.10931	2.53846	1.59286	3.05263	2.13287	1.46429	2.19433		0.0633091	0.00235504	0.0091449			2.12364	2.39465	1.93049
O60493	SNX3_HUMAN	SNX3	Sorting nexin-3	76800000	82300000	80900000	68500000	66600000	63500000	64800000	66800000	61600000	76800000	79000000	65200000		1.18519	1.23204	1.31331	1.0571	0.997006	1.03084	1.18519	1.18263	1.05844		0.00223376	0.440002	0.110841			1.24351	1.02832	1.14209
O60502	OGA_HUMAN	OGA	Protein O-Glc4462.56case	19600000	21700000	22900000	18700000	20300000	17500000	21000000	21000000	22100000	20100000	13300000	17300000		0.933333	1.03333	1.0362	0.890476	0.966667	0.791855	0.957143	0.633333	0.782805		0.975774	0.0465734	0.0900481			1.00096	0.882999	0.791094
O60506	HNRPQ_HUMAN	SYNCRIP	Heterogeneous nuclear ribonucleoprotein Q	650000000	660000000	649000000	652000000	660000000	667000000	644000000	651000000	641000000	762000000	708000000	766000000		1.00932	1.01382	1.01248	1.01242	1.01382	1.04056	1.18323	1.08756	1.19501		0.170522	0.0524158	0.00616568			1.01187	1.02227	1.15527
O60508	PRP17_HUMAN	CDC40	Pre-mR4462.56-processing factor 17	3530000	4462.56	2510000	2720000	1890000	2830000	4210000	4462.56	3330000	2370000	4960000	2040000		0.83848	1	0.753754	0.646081	423.524	0.84985	0.562945	1111.47	0.612613		0.777546	0.980136	0.71953			0.864078	141.673	370.882
O60518	RNBP6_HUMAN	RANBP6	Ran-binding protein 6	12700000	14900000	14300000	13200000	17200000	14400000	13200000	12200000	14200000	6150000	12900000	15200000		0.962121	1.22131	1.00704	1	1.40984	1.01408	0.465909	1.05738	1.07042		0.430066	0.258868	0.555635			1.06349	1.14131	0.86457
O60524	NEMF_HUMAN	NEMF	Ribosome quality control complex subunit NEMF	3370000	3290000	2870000	4590000	3770000	5050000	3770000	3430000	3950000	3610000	4140000	5660000		0.893899	0.959184	0.726582	1.21751	1.09913	1.27848	0.95756	1.207	1.43291		0.0679766	0.135808	0.299807			0.859888	1.19837	1.19916
O60547	GMDS_HUMAN	GMDS	GDP-mannose 4,6 dehydratase	5780000	5550000	3810000	6430000	7230000	6470000	5460000	4270000	4490000	5230000	4400000	2910000		1.05861	1.29977	0.848552	1.17766	1.69321	1.44098	0.957875	1.03044	0.648107		0.692624	0.0117819	0.507801			1.06898	1.43728	0.878809
O60563	CCNT1_HUMAN	CCNT1	Cyclin-T1	1050000	4462.56	575293	770493	862260	745448	786492	1000000	811952	1130000	4462.56	1000000		1.33504	0.00446256	0.708531	0.979658	0.86226	0.918094	1.43676	0.00446256	1.2316		0.355931	0.389419	0.691055			0.682679	0.920004	0.890941
O60566	BUB1B_HUMAN	BUB1B	Mitotic checkpoint serine/threonine-protein ki4462.56se BUB1 beta	4420000	4010000	5680000	3530000	4070000	4462.56	5420000	5030000	5010000	4980000	5810000	4800000		0.815498	0.797217	1.13373	0.651292	0.809145	0.000890731	0.918819	1.15507	0.958084		0.435557	0.110569	0.904304			0.915482	0.487109	1.01066
O60568	PLOD3_HUMAN	PLOD3	Multifunctio4462.56l procollagen lysine hydroxylase and glycosyltransferase LH3	63600000	59000000	63400000	65800000	65200000	67300000	53700000	56700000	58500000	50700000	47900000	51000000		1.18436	1.04056	1.08376	1.22533	1.14991	1.15043	0.944134	0.844797	0.871795		0.0499762	0.0030737	0.0198514			1.10289	1.17522	0.886909
O60573	IF4E2_HUMAN	EIF4E2	Eukaryotic translation initiation factor 4E type 2	16900000	4462.56	8730000	12600000	11700000	8110000	7950000	11500000	8810000	12000000	12800000	14200000		2.12579	0.000388049	0.990919	1.58491	1.01739	0.920545	1.50943	1.11304	1.6118		0.8694	0.470881	0.0454937			1.03903	1.17428	1.41143
O60610	DIAP1_HUMAN	DIAPH1	Protein diaphanous homolog 1	43300000	47300000	44400000	45800000	42900000	42100000	42100000	42900000	41900000	38800000	36400000	37500000		1.0285	1.10256	1.05967	1.08789	1	1.00477	0.921615	0.848485	0.894988		0.093442	0.326896	0.00335093			1.06358	1.03089	0.888363
O60637	TSN3_HUMAN	TSPAN3	Tetraspanin-3	78400000	91400000	74700000	68600000	67200000	60300000	4462.56	15900000	4462.56	4462.56	4462.56	4462.56		17568.4	5.74843	16739.3	15372.3	4.22642	13512.4	1	0.000280664	1		0.000483402	0.000519913	0.373901			11437.8	9629.66	0.66676
O60645	EXOC3_HUMAN	EXOC3	Exocyst complex component 3	7280000	12300000	6240000	4462.56	4462.56	9420000	5770000	9610000	11000000	11200000	9830000	9990000		1.2617	1.27992	0.567273	0.000773407	0.000464366	0.856364	1.94107	1.02289	0.908182		0.942658	0.182397	0.394493			1.0363	0.285867	1.29072
O60664	PLIN3_HUMAN	PLIN3	Perilipin-3	42400000	50900000	51500000	45800000	46400000	53400000	45800000	48100000	44200000	44700000	43700000	46900000		0.925764	1.05821	1.16516	1	0.964657	1.20814	0.975983	0.908524	1.06109		0.517326	0.405191	0.561152			1.04971	1.0576	0.981864
O60669	MOT2_HUMAN	SLC16A7	Monocarboxylate transporter 2	1100000	838893	960722	867219	836658	817808	1380000	1280000	700626	396387	373060	526136		0.797101	0.655385	1.37123	0.62842	0.653639	1.16725	0.287237	0.291453	0.750951		0.531782	0.258069	0.0338157			0.94124	0.816437	0.443214
O60671	RAD1_HUMAN	RAD1	Cell cycle checkpoint protein RAD1	4462.56	4462.56	4462.56	4462.56	24900000	26400000	4462.56	4462.56	4462.56	23600000	23000000	4462.56		1	1	1	1	5579.76	5915.89	5288.44	5153.99	1		#DIV/0!	0.116457	0.116182			1	3832.21	3481.15
O60678	ANM3_HUMAN	PRMT3	Protein arginine N-methyltransferase 3	32100000	27700000	28000000	46600000	35100000	46400000	30200000	26100000	25400000	16200000	16800000	16200000		1.06291	1.0613	1.10236	1.54305	1.34483	1.82677	0.536424	0.643678	0.637795		0.380098	0.0193267	0.0020004			1.07553	1.57155	0.605966
O60683	PEX10_HUMAN	PEX10	Peroxisome biogenesis factor 10	4462.56	294139	307797	612986	590693	897396	523985	424760	373694	576884	604119	571304		0.00851658	0.692483	0.823661	1.16985	1.39065	2.40142	1.10096	1.42226	1.5288		0.0922698	0.0743479	0.0340158			0.50822	1.65397	1.35067
O60684	IMA7_HUMAN	KP4462.566	Importin subunit alpha-7	57600000	58200000	56500000	56900000	52800000	53300000	65000000	60300000	54300000	53600000	54400000	62100000		0.886154	0.965174	1.04052	0.875385	0.875622	0.981584	0.824615	0.902156	1.14365		0.481132	0.174428	0.48447			0.963948	0.910863	0.956806
O60701	UGDH_HUMAN	UGDH	UDP-glucose 6-dehydroge4462.56se	98700000	79700000	93700000	84200000	82700000	87000000	56800000	55400000	55300000	57800000	57400000	58200000		1.73768	1.43863	1.69439	1.48239	1.49278	1.57324	1.01761	1.0361	1.05244		0.00363284	2.85e-05	0.021465			1.62357	1.51614	1.03538
O60716	CTND1_HUMAN	CTNND1	Catenin delta-1	31100000	38100000	36500000	26300000	28800000	26000000	32300000	39600000	39100000	39600000	38600000	35300000		0.962848	0.962121	0.933504	0.814241	0.727273	0.664962	1.22601	0.974747	0.902813		0.606665	0.016663	0.772114			0.952824	0.735492	1.03452
O60725	ICMT_HUMAN	ICMT	Protein-S-isoprenylcysteine O-methyltransferase	5870000	4462.56	4462.56	6420000	4462.56	9860000	4462.56	4462.56	4462.56	4462.56	3690000	4462.56		1315.39	1	1	1438.64	1	2209.49	1	826.88	1		0.373901	0.133583	0.373901			439.129	1216.38	276.293
O60749	SNX2_HUMAN	SNX2	Sorting nexin-2	23200000	22100000	25800000	25200000	22400000	18200000	22100000	21300000	22600000	26500000	26300000	25100000		1.04977	1.03756	1.14159	1.14027	1.05164	0.80531	1.1991	1.23474	1.11062		0.216801	0.97584	0.00236555			1.07631	0.999075	1.18149
O60762	DPM1_HUMAN	DPM1	Dolichol-phosphate mannosyltransferase subunit 1	81700000	57800000	69800000	49200000	49400000	76200000	75500000	68400000	69700000	54300000	52400000	53500000		1.08212	0.845029	1.00143	0.651656	0.722222	1.09326	0.719205	0.766082	0.767575		0.852646	0.233704	0.0013835			0.976194	0.822378	0.750954
O60763	USO1_HUMAN	USO1	General vesicular transport factor p115	36100000	37200000	37600000	36600000	37500000	34600000	37100000	37800000	37100000	47800000	46100000	56100000		0.973046	0.984127	1.01348	0.986523	0.992063	0.932615	1.28841	1.21958	1.51213		0.508417	0.283257	0.014992			0.990217	0.9704	1.34004
O60783	RT14_HUMAN	MRPS14	Small ribosomal subunit protein uS14m	4462.56	4462.56	4462.56	3620000	4310000	6640000	3790000	4462.56	4462.56	4462.56	2700000	4462.56		0.00117746	1	1	0.955145	965.813	1487.94	0.00117746	605.034	1		0.373901	0.082517	0.826074			0.667059	818.235	202.012
O60784	TOM1_HUMAN	TOM1	Target of Myb1 membrane trafficking protein	9060000	18100000	16800000	10800000	9620000	13200000	8570000	8850000	10200000	10000000	12700000	12200000		1.05718	2.0452	1.64706	1.26021	1.08701	1.29412	1.16686	1.43503	1.19608		0.130197	0.161804	0.0666525			1.58314	1.21378	1.26599
O60825	F262_HUMAN	PFKFB2	6-phosphofructo-2-ki4462.56se/fructose-2,6-bisphosphatase 2	4310000	4170000	5160000	2860000	3380000	3920000	2990000	3250000	4462.56	4462.56	4462.56	4462.56		1.44147	1.28308	1156.29	0.956522	1.04	878.42	0.00149249	0.00137309	1		0.0857698	0.295434	0.116809			386.337	293.472	0.334289
O60826	CCD22_HUMAN	CCDC22	Coiled-coil domain-containing protein 22	2600000	2210000	2780000	4462.56	4462.56	2270000	3320000	2620000	4462.56	2150000	4462.56	2470000		0.783133	0.843511	622.961	0.00134414	0.00170327	508.677	0.64759	0.00170327	553.494		0.620224	0.387192	0.746773			208.196	169.56	184.714
O60828	PQBP1_HUMAN	PQBP1	Polyglutamine-binding protein 1	24200000	38700000	29700000	24200000	34700000	35500000	16600000	24800000	22500000	87500000	72000000	90300000		1.45783	1.56048	1.32	1.45783	1.39919	1.57778	5.27108	2.90323	4.01333		0.121559	0.0812133	0.000560657			1.44611	1.47827	4.06255
O60831	PRAF2_HUMAN	PRAF2	PRA1 family protein 2	40800000	55700000	45600000	34000000	44700000	57000000	46700000	45700000	53900000	48500000	40900000	55100000		0.873662	1.21882	0.846011	0.728051	0.978118	1.05751	1.03854	0.894967	1.02226		0.797069	0.646161	0.907472			0.979497	0.921228	0.985258
O60832	DKC1_HUMAN	DKC1	H/ACA ribonucleoprotein complex subunit DKC1	54300000	45300000	50900000	49200000	43600000	49100000	45800000	56900000	48400000	49400000	49200000	49600000		1.18559	0.796134	1.05165	1.07424	0.766257	1.01446	1.0786	0.864675	1.02479		0.964777	0.46801	0.787487			1.01113	0.951652	0.989357
O60841	IF2P_HUMAN	EIF5B	Eukaryotic translation initiation factor 5B	40200000	35900000	39900000	32500000	31900000	40800000	38200000	37800000	32600000	51700000	52200000	55200000		1.05236	0.949735	1.22393	0.850785	0.843915	1.25153	1.3534	1.38095	1.69325		0.339187	0.755026	0.00133544			1.07534	0.982078	1.47587
O60869	EDF1_HUMAN	EDF1	Endothelial differentiation-related factor 1	103000000	161000000	157000000	96700000	69400000	125000000	166000000	139000000	125000000	92500000	96700000	92700000		0.620482	1.15827	1.256	0.58253	0.499281	1	0.557229	0.695683	0.7416		0.899206	0.0822099	0.0151411			1.01159	0.693937	0.664837
O60870	KIN17_HUMAN	KIN	D4462.56/R4462.56-binding protein KIN17	4462.56	4462.56	4462.56	4462.56	4462.56	4462.56	4462.56	4462.56	904248	955185	1090000	701580		1	1	0.00493511	1	1	0.00493511	214.044	244.254	0.775871		0.373901	0.373901	0.129468			0.668312	0.668312	153.025
O60879	DIAP2_HUMAN	DIAPH2	Protein diaphanous homolog 2	4462.56	9490000	7730000	4462.56	4462.56	4462.56	6840000	4462.56	7390000	4462.56	4462.56	4462.56		0.000652421	2126.58	1.04601	0.000652421	1	0.000603865	0.000652421	1	0.000603865		0.803999	0.116711	0.116711			709.21	0.333752	0.333752
O60884	DNJA2_HUMAN	D4462.56JA2	D4462.56J homolog subfamily A member 2	40500000	40900000	40800000	39500000	44400000	39000000	33000000	40100000	33600000	22800000	27500000	19700000		1.22727	1.01995	1.21429	1.19697	1.10723	1.16071	0.690909	0.685786	0.58631		0.085764	0.131262	0.0189382			1.15384	1.15497	0.654335
O60885	BRD4_HUMAN	BRD4	Bromodomain-containing protein 4	2650000	4462.56	7000000	4462.56	4462.56	4462.56	3710000	8690000	5680000	6190000	8770000	7430000		0.714286	0.000513528	1.23239	0.00120285	0.000513528	0.000785662	1.66846	1.00921	1.3081		0.324318	0.0141573	0.42747			0.649065	0.000834012	1.32859
O60888	CUTA_HUMAN	CUTA	Protein CutA	63900000	84800000	77900000	70100000	79400000	76600000	64900000	66000000	89000000	58900000	49000000	54700000		0.984592	1.28485	0.875281	1.08012	1.20303	0.860674	0.90755	0.742424	0.614607		0.833831	0.816173	0.0844462			1.04824	1.04794	0.75486
O60921	HUS1_HUMAN	HUS1	Checkpoint protein HUS1	2180000	1360000	2040000	1550000	4462.56	2920000	4462.56	1550000	1810000	4462.56	4462.56	4462.56		488.509	0.877419	1.12707	347.334	0.00287907	1.61326	1	0.00287907	0.0024655		0.297972	0.733494	0.118505			163.504	116.317	0.335115
O60925	PFD1_HUMAN	PFDN1	Prefoldin subunit 1	67400000	74300000	65200000	67300000	49700000	34600000	68300000	56900000	60300000	45100000	39500000	44200000		0.986823	1.3058	1.08126	0.985359	0.873462	0.573798	0.660322	0.6942	0.733002		0.176468	0.323123	0.00762422			1.12463	0.810873	0.695841
O60930	RNH1_HUMAN	R4462.56SEH1	Ribonuclease H1	4462.56	4462.56	4462.56	4462.56	4462.56	898179	717010	466260	1080000	902059	1300000	1140000		0.00622385	0.00957097	0.004132	0.00622385	0.00957097	0.831647	1.25808	2.78814	1.05556		0.0135909	0.262729	0.165674			0.00664227	0.282481	1.70059
O60934	NBN_HUMAN	NBN	Nibrin	3990000	3350000	3810000	4730000	4230000	3970000	3480000	3500000	3670000	4070000	4480000	4110000		1.14655	0.957143	1.03815	1.3592	1.20857	1.08174	1.16954	1.28	1.11989		0.451234	0.0302192	0.00958544			1.04728	1.2165	1.18981
O60936	NOL3_HUMAN	NOL3	Nucleolar protein 3	2110000	4520000	2070000	2340000	7170000	7430000	5860000	6700000	2980000	12300000	11800000	10400000		0.360068	0.674627	0.694631	0.399317	1.07015	2.49329	2.09898	1.76119	3.48993		0.175667	0.827125	0.00744436			0.576442	1.32092	2.45003
O60942	MCE1_HUMAN	RNGTT	mR4462.56-capping enzyme	2240000	1420000	1760000	1860000	4462.56	4462.56	1850000	4462.56	905555	4462.56	4462.56	4462.56		1.21081	318.203	1.94356	1.00541	1	0.00492798	0.00241219	1	0.00492798		0.203246	0.734388	0.160864			107.119	0.670111	0.33578
O75027	ABCB7_HUMAN	ABCB7	Iron-sulfur clusters transporter ABCB7, mitochondrial	16000000	16200000	4462.56	9090000	8630000	4462.56	12400000	4462.56	14700000	13800000	13500000	13200000		1.29032	3630.2	0.000303576	0.733065	1933.87	0.000303576	1.1129	3025.17	0.897959		0.821155	0.596028	0.383582			1210.5	644.867	1009.06
O75037	KI21B_HUMAN	KIF21B	Kinesin-like protein KIF21B	491319	508409	597897	224096	234531	4462.56	688718	585067	534607	4462.56	4462.56	4462.56		0.713382	0.868976	1.11839	0.325381	0.400862	0.00834737	0.00647952	0.00762743	0.00834737		0.278853	0.00690738	0.000190857			0.900248	0.244864	0.00748477
O75044	SRGP2_HUMAN	SRGAP2	SLIT-ROBO Rho GTPase-activating protein 2	3290000	2980000	3230000	3030000	3410000	3120000	3840000	4730000	4340000	1740000	2350000	4462.56		0.856771	0.630021	0.74424	0.789062	0.72093	0.718894	0.453125	0.496829	0.00102824		0.0143682	0.0166681	0.0171497			0.743677	0.742962	0.316994
O75054	IGSF3_HUMAN	IGSF3	Immunoglobulin superfamily member 3	4462.56	3160000	4462.56	4850000	6960000	4640000	4462.56	4462.56	5110000	4462.56	4462.56	4462.56		1	708.114	0.000873299	1086.82	1559.64	0.908023	1	1	0.000873299		0.761545	0.111585	0.373901			236.372	882.457	0.666958
O75061	AUXI_HUMAN	D4462.56JC6	Auxilin	4462.56	4462.56	4462.56	4462.56	142527	53716.2	418694	226144	159003	136950	4462.56	4462.56		0.0106583	0.0197333	0.0280659	0.0106583	0.630249	0.337831	0.327089	0.0197333	0.0280659		0.0276427	0.0835995	0.0703695			0.0194858	0.326246	0.124963
O75063	XYLK_HUMAN	FAM20B	Glycosaminoglycan xylosylki4462.56se	4462.56	4462.56	4462.56	4462.56	106927	4462.56	4462.56	4462.56	4462.56	566188	611578	474956		1	1	1	1	23.9609	1	126.875	137.046	106.431		#DIV/0!	0.373901	0.000169121			1	8.65364	123.451
O75083	WDR1_HUMAN	WDR1	WD repeat-containing protein 1	236000000	216000000	226000000	286000000	269000000	305000000	325000000	316000000	271000000	295000000	269000000	370000000		0.726154	0.683544	0.833948	0.88	0.851266	1.12546	0.907692	0.851266	1.36531		0.0115689	0.428084	0.842421			0.747882	0.952242	1.04142
O75110	ATP9A_HUMAN	ATP9A	Probable phospholipid-transporting ATPase IIA	4750000	4462.56	4462.56	4462.56	4462.56	4462.56	4462.56	4462.56	16700000	5430000	6550000	7740000		1064.41	1	0.000267219	1	1	0.000267219	1216.79	1467.77	0.463473		0.528997	0.373901	0.866587			355.137	0.666756	895.007
O75116	ROCK2_HUMAN	ROCK2	Rho-associated protein ki4462.56se 2	22800000	25100000	24400000	26300000	26100000	22500000	30900000	29900000	28600000	25600000	24700000	25000000		0.737864	0.839465	0.853147	0.851133	0.87291	0.786713	0.828479	0.826087	0.874126		0.00391544	0.0261606	0.00279321			0.810159	0.836919	0.842897
O75121	MFA3L_HUMAN	MFAP3L	Microfibrillar-associated protein 3-like	4462.56	4462.56	4462.56	4462.56	4462.56	308150	267653	286165	239418	4462.56	359845	4462.56		0.0166729	0.0155944	0.0186392	0.0166729	0.0155944	1.28708	0.0166729	1.25747	0.0186392		4.4e-05	0.195154	0.301043			0.0169688	0.439782	0.430929
O75122	CLAP2_HUMAN	CLASP2	CLIP-associating protein 2	869886	898425	851316	658299	739040	4462.56	471863	658093	570129	711285	637009	973087		1.84351	1.36519	1.4932	1.39511	1.123	0.00782728	1.5074	0.967962	1.70678		0.00525087	0.698411	0.146755			1.5673	0.841979	1.39405
O75128	COBL_HUMAN	COBL	Protein cordon-bleu	4462.56	302688	4462.56	501377	561310	435737	646907	736941	897621	792803	888284	809329		0.0068983	0.410736	0.00497154	0.775037	0.761676	0.485435	1.22553	1.20537	0.901638		0.00602337	0.0331915	0.427895			0.140869	0.674049	1.11084
O75131	CPNE3_HUMAN	CPNE3	Copine-3	76900000	74000000	78200000	53600000	49000000	48800000	75000000	71700000	70700000	56500000	48500000	49100000		1.02533	1.03208	1.10608	0.714667	0.683403	0.69024	0.753333	0.67643	0.694484		0.0957682	0.000416127	0.00185177			1.0545	0.696103	0.708082
O75146	HIP1R_HUMAN	HIP1R	Huntingtin-interacting protein 1-related protein	4462.56	4462.56	4462.56	788887	4462.56	4462.56	4462.56	1370000	4462.56	2610000	2390000	2130000		1	0.00325734	1	176.779	0.00325734	1	584.866	1.74453	477.305		0.373901	0.730826	0.0157513			0.667752	59.2608	354.638
O75150	BRE1B_HUMAN	RNF40	E3 ubiquitin-protein ligase BRE1B	5630000	8130000	5370000	4520000	4830000	5090000	6650000	7820000	3880000	11700000	12700000	11100000		0.846617	1.03964	1.38402	0.679699	0.617647	1.31186	1.7594	1.62404	2.86082		0.867538	0.331259	0.0104628			1.09009	0.869734	2.08142
O75152	ZC11A_HUMAN	ZC3H11A	Zinc finger CCCH domain-containing protein 11A	8260000	9010000	9500000	8290000	8940000	10100000	6740000	7800000	7780000	7450000	8280000	6940000		1.22552	1.15513	1.22108	1.22997	1.14615	1.2982	1.10534	1.06154	0.892031		0.0418992	0.0580999	0.834846			1.20058	1.22477	1.01964
O75153	CLU_HUMAN	CLUH	Clustered mitochondria protein homolog	61300000	58800000	60100000	62700000	58800000	66400000	44100000	50600000	45000000	63300000	63200000	68500000		1.39002	1.16206	1.33556	1.42177	1.16206	1.47556	1.43537	1.24901	1.52222		0.00332809	0.0058041	0.00235051			1.29588	1.35313	1.4022
O75165	DJC13_HUMAN	D4462.56JC13	D4462.56J homolog subfamily C member 13	4170000	3140000	3230000	4010000	3690000	4960000	3930000	3620000	3320000	3010000	3320000	2840000		1.06107	0.867403	0.972892	1.02036	1.01934	1.49398	0.765903	0.917127	0.855422		0.783009	0.228507	0.0656866			0.967121	1.17789	0.846151
O75175	CNOT3_HUMAN	CNOT3	CCR4-NOT transcription complex subunit 3	2120000	2500000	2270000	1860000	1870000	1980000	2170000	1900000	2220000	2330000	1970000	2260000		0.976959	1.31579	1.02252	0.857143	0.984211	0.891892	1.07373	1.03684	1.01802		0.24962	0.143831	0.576936			1.10509	0.911082	1.04286
O75179	ANR17_HUMAN	ANKRD17	Ankyrin repeat domain-containing protein 17	9110000	8610000	8560000	6660000	5810000	7230000	8780000	8910000	7800000	9510000	10000000	8110000		1.03759	0.96633	1.09744	0.758542	0.652076	0.926923	1.08314	1.12233	1.03974		0.538427	0.0234639	0.346401			1.03378	0.779181	1.08174
O75223	GGCT_HUMAN	GGCT	Gamma-glutamylcyclotransferase	62800000	53300000	56800000	45200000	43700000	44800000	65200000	71400000	63900000	29200000	27100000	29700000		0.96319	0.746499	0.888889	0.693252	0.612045	0.701095	0.447853	0.379552	0.464789		0.0635182	0.000700197	9.87e-05			0.866193	0.668797	0.430731
O75251	NDUS7_HUMAN	NDUFS7	4462.56DH dehydroge4462.56se [ubiquinone] iron-sulfur protein 7, mitochondrial	26700000	22600000	22400000	27900000	28000000	31200000	29600000	25000000	33600000	19100000	23000000	20300000		0.902027	0.904	0.666667	0.942568	1.12	0.928571	0.64527	0.92	0.604167		0.126084	0.898934	0.0348619			0.824231	0.997046	0.723146
O75306	NDUS2_HUMAN	NDUFS2	4462.56DH dehydroge4462.56se [ubiquinone] iron-sulfur protein 2, mitochondrial	29500000	22500000	28100000	24300000	21300000	28000000	29300000	30000000	28500000	22400000	26200000	25600000		1.00683	0.75	0.985965	0.829352	0.71	0.982456	0.764505	0.873333	0.898246		0.304703	0.0756638	0.0226009			0.914264	0.840603	0.845361
O75312	ZPR1_HUMAN	ZPR1	Zinc finger protein ZPR1	10400000	11500000	10600000	9960000	10000000	9790000	7110000	7860000	8870000	7770000	7160000	7910000		1.46273	1.4631	1.19504	1.40084	1.27226	1.10372	1.09283	0.910941	0.89177		0.00918969	0.0185707	0.583392			1.37362	1.25894	0.965179
O75323	NIPS2_HUMAN	NIPS4462.56P2	Protein NipS4462.56p homolog 2	54300000	43400000	40700000	56400000	53500000	53200000	58200000	50700000	44900000	34700000	39400000	47500000		0.93299	0.856016	0.906459	0.969072	1.05523	1.18486	0.59622	0.77712	1.05791		0.416172	0.479831	0.116091			0.898488	1.06972	0.810416
O75340	PDCD6_HUMAN	PDCD6	Programmed cell death protein 6	235000000	245000000	210000000	284000000	260000000	268000000	259000000	255000000	242000000	217000000	231000000	272000000		0.907336	0.960784	0.867769	1.09653	1.01961	1.10744	0.837838	0.905882	1.12397		0.130871	0.0991268	0.525673			0.911963	1.07452	0.955896
O75347	TBCA_HUMAN	TBCA	Tubulin-specific chaperone A	157000000	185000000	168000000	187000000	187000000	164000000	162000000	190000000	166000000	132000000	145000000	107000000		0.969136	0.973684	1.01205	1.15432	0.984211	0.987952	0.814815	0.763158	0.644578		0.834336	0.59713	0.0344382			0.984956	1.04216	0.74085
O75348	VATG1_HUMAN	ATP6V1G1	V-type proton ATPase subunit G 1	15800000	17500000	17100000	13100000	11400000	11600000	13400000	13800000	11800000	17000000	17300000	16800000		1.1791	1.26812	1.44915	0.977612	0.826087	0.983051	1.26866	1.25362	1.42373		0.0088894	0.30024	0.00302227			1.29879	0.928917	1.31534
O75351	VPS4B_HUMAN	VPS4B	Vacuolar protein sorting-associated protein 4B	49300000	63800000	51400000	52200000	50000000	50100000	48800000	49400000	52500000	31900000	34600000	33000000		1.01025	1.2915	0.979048	1.06967	1.01215	0.954286	0.653689	0.700405	0.628571		0.380122	0.71343	0.000251905			1.0936	1.01203	0.660888
O75352	MPU1_HUMAN	MPDU1	Mannose-P-dolichol utilization defect 1 protein	36400000	37100000	37800000	25800000	22000000	29500000	33300000	37300000	35800000	39200000	43100000	45500000		1.09309	0.994638	1.05587	0.774775	0.589812	0.824022	1.17718	1.1555	1.27095		0.256435	0.0169033	0.0305144			1.04787	0.729536	1.20121
O75367	H2AY_HUMAN	MACROH2A1	Core histone macro-H2A.1	241000000	167000000	195000000	291000000	240000000	255000000	290000000	247000000	212000000	266000000	266000000	299000000		0.831034	0.676113	0.919811	1.00345	0.97166	1.20283	0.917241	1.07692	1.41038		0.193937	0.673329	0.3373			0.808986	1.05931	1.13485
O75368	SH3L1_HUMAN	SH3BGRL	Adapter SH3BGRL	70500000	71400000	69200000	45600000	59200000	42800000	92300000	106000000	98200000	47900000	50800000	45000000		0.763814	0.673585	0.704684	0.494041	0.558491	0.435845	0.51896	0.479245	0.458248		0.00209646	0.00151982	0.000292518			0.714028	0.496126	0.485485
O75369	FLNB_HUMAN	FLNB	Filamin-B	207000000	207000000	219000000	193000000	180000000	178000000	207000000	217000000	199000000	217000000	212000000	233000000		1	0.953917	1.1005	0.932367	0.829493	0.894472	1.04831	0.976959	1.17085		0.638396	0.0267599	0.188018			1.01814	0.885444	1.06537
O75380	NDUS6_HUMAN	NDUFS6	4462.56DH dehydroge4462.56se [ubiquinone] iron-sulfur protein 6, mitochondrial	1720000	1370000	1410000	2760000	2880000	4462.56	2720000	2690000	1940000	2920000	2910000	3430000		0.632353	0.509294	0.726804	1.01471	1.07063	0.00230029	1.07353	1.08178	1.76804		0.0268744	0.590463	0.107203			0.622817	0.695879	1.30779
O75381	PEX14_HUMAN	PEX14	Peroxisomal membrane protein PEX14	790349	960529	898343	579488	795993	4462.56	549794	611511	636882	860109	826595	4462.56		1.43754	1.57075	1.41053	1.05401	1.30168	0.00700689	1.56442	1.35173	0.00700689		0.00717002	0.588868	0.905101			1.47294	0.787566	0.974384
O75388	GPR32_HUMAN	GPR32	Probable G-protein coupled receptor 32	4462.56	4462.56	751532	763963	838742	4462.56	4462.56	4462.56	596722	4462.56	4462.56	985711		1	1	1.25943	171.194	187.951	0.00747846	1	1	1.65188		0.878876	0.371091	0.751385			1.08648	119.717	1.21729
O75390	CISY_HUMAN	CS	Citrate synthase, mitochondrial	281000000	235000000	258000000	260000000	227000000	261000000	265000000	264000000	250000000	196000000	204000000	219000000		1.06038	0.890152	1.032	0.981132	0.859848	1.044	0.739623	0.772727	0.876		0.911818	0.443825	0.00301576			0.994176	0.96166	0.796117
O75391	SPAG7_HUMAN	SPAG7	Sperm-associated antigen 7	7030000	8650000	8110000	3310000	2120000	3990000	9040000	9570000	9080000	5670000	5580000	3940000		0.777655	0.903866	0.893172	0.36615	0.221526	0.439427	0.627212	0.583072	0.433921		0.0619665	0.000441968	0.00208739			0.858231	0.342368	0.548068
O75396	SC22B_HUMAN	SEC22B	Vesicle-trafficking protein SEC22b	208000000	206000000	200000000	188000000	162000000	191000000	239000000	263000000	251000000	210000000	210000000	192000000		0.870293	0.78327	0.796813	0.786611	0.61597	0.760956	0.878661	0.798479	0.76494		0.00321014	0.00358288	0.00684743			0.816792	0.721179	0.814027
O75400	PR40A_HUMAN	PRPF40A	Pre-mR4462.56-processing factor 40 homolog A	6950000	10900000	12900000	10500000	11000000	9530000	14000000	12300000	8330000	13800000	12500000	16300000		0.496429	0.886179	1.54862	0.75	0.894309	1.14406	0.985714	1.01626	1.95678		0.621985	0.527094	0.258042			0.977076	0.929456	1.31959
O75410	TACC1_HUMAN	TACC1	Transforming acidic coiled-coil-containing protein 1	4462.56	1520000	1090000	4462.56	4462.56	4462.56	4462.56	4462.56	4462.56	1700000	2210000	1930000		1	340.612	244.254	1	1	1	380.947	495.231	432.487		0.126872	#DIV/0!	0.000191938			195.289	1	436.222
O75414	NDK6_HUMAN	NME6	Nucleoside diphosphate ki4462.56se 6	2170000	2780000	4462.56	1560000	2790000	3550000	2280000	2420000	1930000	4462.56	3080000	4462.56		0.951754	1.14876	0.00231221	0.684211	1.15289	1.83938	0.00195726	1.27273	0.00231221		0.549093	0.517942	0.317947			0.700942	1.22549	0.425666
O75419	CDC45_HUMAN	CDC45	Cell division control protein 45 homolog	1180000	4462.56	1520000	4462.56	2710000	4462.56	1500000	1180000	896091	1470000	1040000	4462.56		0.786667	0.00378183	1.69626	0.00297504	2.29661	0.00498003	0.98	0.881356	0.00498003		0.585959	0.771296	0.492181			0.828902	0.768188	0.622112
O75431	MTX2_HUMAN	MTX2	Metaxin-2	8060000	7370000	4050000	6580000	6080000	6590000	4840000	5500000	5060000	1710000	2040000	980176		1.66529	1.34	0.800395	1.3595	1.10545	1.30237	0.353306	0.370909	0.193711		0.338755	0.00751279	0.000643649			1.26856	1.25578	0.305975
O75436	VP26A_HUMAN	VPS26A	Vacuolar protein sorting-associated protein 26A	67700000	55100000	67300000	50900000	52400000	42900000	66000000	64200000	58900000	55900000	59100000	59300000		1.02576	0.858255	1.14261	0.771212	0.816199	0.728353	0.84697	0.920561	1.00679		0.946314	0.0170936	0.108878			1.00888	0.771922	0.924774
O75438	NDUB1_HUMAN	NDUFB1	4462.56DH dehydroge4462.56se [ubiquinone] 1 beta subcomplex subunit 1	11800000	13300000	11200000	9600000	9360000	11900000	18300000	18000000	16800000	9820000	10100000	7650000		0.644809	0.738889	0.666667	0.52459	0.52	0.708333	0.536612	0.561111	0.455357		0.00194197	0.0013439	0.0006968			0.683455	0.584308	0.517693
O75439	MPPB_HUMAN	PMPCB	Mitochondrial-processing peptidase subunit beta	68400000	56000000	59800000	69900000	70100000	70100000	62800000	60400000	62200000	54300000	57500000	62500000		1.08917	0.927152	0.961415	1.11306	1.1606	1.12701	0.86465	0.951987	1.00482		0.919936	0.000341329	0.21188			0.99258	1.13355	0.940487
O75460	ERN1_HUMAN	ERN1	Serine/threonine-protein ki4462.56se/endoribonuclease IRE1	25500000	4462.56	14800000	29100000	29400000	4462.56	28200000	32500000	4462.56	30700000	27100000	34700000		0.904255	0.00013731	3316.48	1.03191	0.904615	1	1.08865	0.833846	7775.81		0.61777	0.961024	0.366804			1105.8	0.978843	2592.58
O75475	PSIP1_HUMAN	PSIP1	PC4 and SFRS1-interacting protein	86200000	83600000	75000000	77900000	77600000	71000000	105000000	116000000	107000000	102000000	93700000	94400000		0.820952	0.72069	0.700935	0.741905	0.668966	0.663551	0.971429	0.807759	0.882243		0.00440657	0.00113722	0.0425341			0.747526	0.691474	0.887143
O75477	ERLN1_HUMAN	ERLIN1	Erlin-1	54600000	50600000	52600000	42100000	49300000	51800000	50000000	50400000	44700000	37900000	36600000	32700000		1.092	1.00397	1.17673	0.842	0.978175	1.15884	0.758	0.72619	0.731544		0.122805	0.862858	0.00634595			1.0909	0.993004	0.738578
O75489	NDUS3_HUMAN	NDUFS3	4462.56DH dehydroge4462.56se [ubiquinone] iron-sulfur protein 3, mitochondrial	33200000	36500000	36200000	31800000	33600000	50800000	30400000	39000000	30600000	22500000	27400000	28200000		1.09211	0.935897	1.18301	1.04605	0.861538	1.66013	0.740132	0.702564	0.921569		0.550857	0.464576	0.094665			1.07034	1.18924	0.788088
O75494	SRS10_HUMAN	SRSF10	Serine/arginine-rich splicing factor 10	45000000	43400000	45800000	31500000	33700000	49200000	53000000	64400000	42600000	39400000	38700000	43300000		0.849057	0.673913	1.07512	0.59434	0.523292	1.15493	0.743396	0.600932	1.01643		0.246133	0.144826	0.117048			0.866029	0.75752	0.78692
O75506	HSBP1_HUMAN	HSBP1	Heat shock factor-binding protein 1	6040000	7970000	11500000	2320000	3170000	6430000	4670000	6180000	5630000	8560000	7890000	4462.56		1.29336	1.28964	2.04263	0.496788	0.512945	1.1421	1.83298	1.2767	0.000792639		0.143698	0.316231	0.997705			1.54188	0.717276	1.03682
O75521	ECI2_HUMAN	ECI2	Enoyl-CoA delta isomerase 2	7870000	17700000	11700000	6160000	6740000	6260000	8750000	11100000	7200000	16200000	18200000	18700000		0.899429	1.59459	1.625	0.704	0.607207	0.869444	1.85143	1.63964	2.59722		0.330341	0.0837236	0.00314697			1.37301	0.726884	2.02943
O75530	EED_HUMAN	EED	Polycomb protein EED	10000000	10800000	10100000	12000000	10700000	12200000	7920000	7860000	9170000	10000000	9930000	7160000		1.26263	1.37405	1.10142	1.51515	1.36132	1.33043	1.26263	1.26336	0.780807		0.0161112	0.00642042	0.525969			1.24603	1.4023	1.10226
O75531	BAF_HUMAN	BANF1	Barrier-to-autointegration factor	202000000	181000000	193000000	193000000	183000000	205000000	226000000	279000000	200000000	162000000	173000000	175000000		0.893805	0.648746	0.965	0.853982	0.655914	1.025	0.716814	0.620072	0.875		0.14802	0.161469	0.0511132			0.83585	0.844965	0.737295
O75533	SF3B1_HUMAN	SF3B1	Splicing factor 3B subunit 1	90500000	76400000	84600000	73700000	58500000	73900000	105000000	103000000	84900000	111000000	113000000	107000000		0.861905	0.741748	0.996466	0.701905	0.567961	0.870436	1.05714	1.09709	1.26031		0.143111	0.0240586	0.127998			0.866706	0.713434	1.13818
O75534	CSDE1_HUMAN	CSDE1	Cold shock domain-containing protein E1	98400000	96600000	100000000	88200000	97000000	87600000	77900000	78900000	75500000	94600000	93000000	87900000		1.26316	1.22433	1.3245	1.13222	1.2294	1.16026	1.21438	1.17871	1.16424		0.000119907	0.0135109	0.00310179			1.27067	1.17396	1.18577
O75554	WBP4_HUMAN	WBP4	WW domain-binding protein 4	582313	852844	465629	4462.56	4462.56	4462.56	662122	4462.56	4462.56	4462.56	4462.56	4462.56		0.879465	191.111	104.341	0.00673978	1	1	0.00673978	1	1		0.172891	0.373901	0.373901			98.7772	0.668913	0.668913
O75569	PRKRA_HUMAN	PRKRA	Interferon-inducible double-stranded R4462.56-dependent protein ki4462.56se activator A	9250000	9170000	8710000	8920000	10200000	9970000	13200000	15200000	12800000	6490000	8130000	6750000		0.700758	0.603289	0.680469	0.675758	0.671053	0.778906	0.491667	0.534868	0.527344		0.00352198	0.00862863	0.00183041			0.661505	0.708572	0.51796
O75582	KS6A5_HUMAN	RPS6KA5	Ribosomal protein S6 ki4462.56se alpha-5	5640000	8060000	8000000	5930000	8020000	7980000	6850000	6150000	8590000	6970000	6690000	4462.56		0.823358	1.31057	0.931315	0.865693	1.30407	0.928987	1.01752	1.0878	0.000519506		0.974486	0.915328	0.330898			1.02175	1.03292	0.701948
O75592	MYCB2_HUMAN	MYCBP2	E3 ubiquitin-protein ligase MYCBP2	4462.56	4462.56	2480000	6650000	6640000	4462.56	4890000	4462.56	5060000	4990000	4720000	4350000		0.000912589	1	0.490119	1.35992	1487.94	0.000881929	1.02045	1057.69	0.859684		0.250126	0.70783	0.458017			0.49701	496.432	353.19
O75600	KBL_HUMAN	GCAT	2-amino-3-ketobutyrate coenzyme A ligase, mitochondrial	4462.56	3240000	3940000	4462.56	4462.56	6060000	5410000	5100000	3670000	4462.56	3060000	4850000		0.000824872	0.635294	1.07357	0.000824872	0.000875012	1.65123	0.000824872	0.6	1.32153		0.15331	0.265133	0.239514			0.569896	0.550975	0.640784
O75608	LYPA1_HUMAN	LYPLA1	Acyl-protein thioesterase 1	45700000	49900000	44800000	42000000	43400000	40300000	45900000	42800000	46900000	31600000	32700000	34600000		0.995643	1.16589	0.955224	0.915033	1.01402	0.859275	0.688453	0.764019	0.73774		0.468182	0.0965153	0.00127347			1.03892	0.929442	0.730071
O75616	ERAL1_HUMAN	ERAL1	GTPase Era, mitochondrial	14200000	7990000	12100000	8490000	15500000	12200000	18600000	16700000	11600000	17300000	18400000	18100000		0.763441	0.478443	1.0431	0.456452	0.928144	1.05172	0.930108	1.1018	1.56034		0.20425	0.287153	0.33808			0.761662	0.812106	1.19742
O75635	SPB7_HUMAN	SERPINB7	Serpin B7	7920000	4462.56	3110000	4462.56	3530000	2970000	970759	4462.56	4462.56	2060000	4970000	3620000		8.15856	1	696.909	0.00459698	791.026	665.537	2.12205	1113.71	811.194		0.222884	0.181609	0.0231642			235.356	485.523	642.342
O75643	U520_HUMAN	SNRNP200	U5 small nuclear ribonucleoprotein 200 kDa helicase	91000000	81000000	91900000	96700000	87900000	97600000	103000000	94900000	94800000	98600000	105000000	97500000		0.883495	0.85353	0.969409	0.938835	0.926238	1.02954	0.957282	1.10643	1.02848		0.0958742	0.443216	0.47837			0.902145	0.96487	1.03073
O75663	TIPRL_HUMAN	TIPRL	TIP41-like protein	7330000	5350000	6130000	5910000	6230000	6570000	6760000	8590000	6530000	4620000	5360000	4370000		1.08432	0.622817	0.938744	0.87426	0.725262	1.00613	0.683432	0.623981	0.669219		0.304566	0.194649	0.0248038			0.88196	0.868549	0.658877
O75676	KS6A4_HUMAN	RPS6KA4	Ribosomal protein S6 ki4462.56se alpha-4	1390000	4462.56	1170000	4462.56	1090000	2270000	4462.56	4462.56	4462.56	503602	503240	451403		311.48	1	262.181	1	244.254	508.677	112.85	112.769	101.153		0.119066	0.16292	9.99e-06			191.554	251.31	108.924
O75691	UTP20_HUMAN	UTP20	Small subunit processome component 20 homolog	8330000	7020000	9250000	8790000	8680000	8170000	7800000	6310000	6700000	10800000	10900000	10700000		1.06795	1.11252	1.3806	1.12692	1.37559	1.2194	1.38462	1.72742	1.59701		0.183225	0.029441	0.00100976			1.18702	1.24064	1.56968
O75694	NU155_HUMAN	NUP155	Nuclear pore complex protein Nup155	66400000	49600000	54400000	56300000	52100000	59700000	57300000	57100000	51000000	70300000	72000000	69800000		1.15881	0.868651	1.06667	0.982548	0.912434	1.17059	1.22688	1.26095	1.36863		0.773279	0.780359	0.00200667			1.03138	1.02186	1.28548
O75695	XRP2_HUMAN	RP2	Protein XRP2	820167	600942	711458	525559	506066	503135	731062	947356	525028	1820000	1570000	1800000		1.12188	0.634336	1.35509	0.718898	0.534188	0.958301	2.48953	1.65724	3.42839		0.871799	0.14204	0.00241492			1.0371	0.737129	2.52505
O75717	WDHD1_HUMAN	WDHD1	WD repeat and HMG-box D4462.56-binding protein 1	4430000	4120000	4670000	3200000	3600000	2650000	4070000	4640000	3280000	3860000	3790000	1510000		1.08845	0.887931	1.42378	0.786241	0.775862	0.807927	0.948403	0.81681	0.460366		0.389556	0.153143	0.33765			1.13339	0.79001	0.74186
O75718	CRTAP_HUMAN	CRTAP	Cartilage-associated protein	42900000	55200000	54200000	85400000	89600000	62000000	54800000	62800000	71200000	49200000	50600000	55700000		0.782847	0.878981	0.761236	1.55839	1.42675	0.870787	0.89781	0.805732	0.782303		0.119563	0.176635	0.0964925			0.807688	1.28531	0.828615
O75746	S2512_HUMAN	SLC25A12	Electrogenic aspartate/glutamate antiporter SLC25A12, mitochondrial	27300000	21500000	21200000	24700000	20900000	23100000	25900000	21900000	23100000	19600000	19600000	24400000		1.05405	0.981735	0.917749	0.953668	0.954338	1	0.756757	0.894977	1.05628		0.903023	0.67387	0.288757			0.984513	0.969335	0.90267
O75751	S22A3_HUMAN	SLC22A3	Solute carrier family 22 member 3	10900000	9360000	8650000	4462.56	11000000	8190000	12500000	9310000	15500000	4462.56	14200000	4462.56		0.872	1.00537	0.558065	0.000357005	1.18153	0.528387	0.000357005	1.52524	0.000287907		0.215863	0.182742	0.202573			0.811812	0.57009	0.508629
O75781	PALM_HUMAN	PALM	Paralemmin-1	909744	987563	925332	487870	4462.56	4462.56	944174	1350000	1410000	4462.56	4462.56	4462.56		0.963534	0.731528	0.656264	0.516716	0.0033056	0.00316494	0.00472642	0.0033056	0.00316494		0.118468	0.00797367	0.00109474			0.783775	0.174396	0.00373232
O75787	RENR_HUMAN	ATP6AP2	Renin receptor	10100000	15200000	23200000	17000000	4462.56	16700000	1150000	9510000	11700000	20900000	3960000	4840000		8.78261	1.59832	1.98291	14.7826	0.000469249	1.42735	18.1739	0.416404	0.413675		0.155503	0.590325	0.720683			4.12128	5.40348	6.33466
O75792	RNH2A_HUMAN	R4462.56SEH2A	Ribonuclease H2 subunit A	1710000	1720000	3550000	1920000	1740000	2830000	6370000	5290000	5370000	3960000	2540000	1760000		0.268446	0.325142	0.66108	0.301413	0.328922	0.527002	0.621664	0.480151	0.327747		0.00889097	0.00191664	0.0161957			0.418223	0.385779	0.476521
O75794	CD123_HUMAN	CDC123	Translation initiation factor eIF2 assembly protein	29400000	27300000	24900000	29700000	29500000	18600000	15400000	18000000	12400000	30400000	39400000	32400000		1.90909	1.51667	2.00806	1.92857	1.63889	1.5	1.97403	2.18889	2.6129		0.00453666	0.0563187	0.00406134			1.81127	1.68915	2.25861
O75817	POP7_HUMAN	POP7	Ribonuclease P protein subunit p20	8180000	10400000	9380000	9030000	7700000	7700000	8250000	8800000	9040000	5780000	8220000	7400000		0.991515	1.18182	1.03761	1.09455	0.875	0.85177	0.700606	0.934091	0.818584		0.412966	0.331549	0.106836			1.07031	0.940438	0.81776
O75818	RPP40_HUMAN	RPP40	Ribonuclease P protein subunit p40	24098.5	75668.9	49311.2	40237.6	4462.56	4462.56	173945	201475	78770.4	152467	152402	105949		0.138541	0.375575	0.626012	0.231324	0.0221494	0.0566528	0.876524	0.756431	1.34504		0.0639913	0.0258566	0.737752			0.380042	0.103375	0.992664
O75821	EIF3G_HUMAN	EIF3G	Eukaryotic translation initiation factor 3 subunit G	41500000	36200000	43900000	18200000	16200000	17600000	40000000	45600000	37500000	22100000	21900000	22300000		1.0375	0.79386	1.17067	0.455	0.355263	0.469333	0.5525	0.480263	0.594667		0.887001	0.00065618	0.00139056			1.00068	0.426532	0.542477
O75822	EIF3J_HUMAN	EIF3J	Eukaryotic translation initiation factor 3 subunit J	84200000	83700000	90300000	60000000	56900000	59200000	82400000	85700000	70300000	76900000	67900000	60900000		1.02184	0.976663	1.2845	0.728155	0.663944	0.842105	0.933252	0.792299	0.866287		0.268424	0.0121454	0.173197			1.09433	0.744735	0.863946
O75828	CBR3_HUMAN	CBR3	Carbonyl reductase [4462.56DPH] 3	225000000	299000000	276000000	266000000	324000000	302000000	212000000	286000000	238000000	511410	168000000	114000000		1.06132	1.04545	1.15966	1.25472	1.13287	1.26891	0.00241231	0.587413	0.478992		0.526492	0.13148	0.0486016			1.08881	1.21883	0.356272
O75832	PSD10_HUMAN	PSMD10	26S proteasome non-ATPase regulatory subunit 10	9340000	15700000	11800000	16200000	13900000	4462.56	17900000	16400000	19700000	10600000	10400000	11000000		0.521788	0.957317	0.598985	0.905028	0.847561	0.000226526	0.592179	0.634146	0.558376		0.0515758	0.196721	0.00164129			0.692697	0.584272	0.5949
O75844	FACE1_HUMAN	ZMPSTE24	CAAX prenyl protease 1 homolog	74800000	64100000	80700000	46500000	42100000	54200000	50900000	51000000	64500000	46800000	42100000	35900000		1.46955	1.25686	1.25116	0.913556	0.82549	0.84031	0.91945	0.82549	0.556589		0.0556167	0.242151	0.0656041			1.32586	0.859785	0.767176
O75874	IDHC_HUMAN	IDH1	Isocitrate dehydroge4462.56se [4462.56DP] cytoplasmic	186000000	188000000	180000000	170000000	151000000	157000000	166000000	172000000	161000000	149000000	141000000	163000000		1.12048	1.09302	1.11801	1.0241	0.877907	0.975155	0.89759	0.819767	1.01242		0.010036	0.338592	0.0993329			1.11051	0.959053	0.909927
O75880	SCO1_HUMAN	SCO1	Protein SCO1 homolog, mitochondrial	11800000	11800000	4462.56	25900000	22800000	19700000	10500000	12900000	12300000	20100000	22800000	37800000		1.12381	0.914729	0.00036281	2.46667	1.76744	1.60163	1.91429	1.76744	3.07317		0.37022	0.00483744	0.0540105			0.679634	1.94524	2.25163
O75886	STAM2_HUMAN	STAM2	Sig4462.56l transducing adapter molecule 2	1560000	1800000	1500000	1950000	1850000	1690000	1660000	1250000	1670000	1320000	1850000	1760000		0.939759	1.44	0.898204	1.1747	1.48	1.01198	0.795181	1.48	1.05389		0.603887	0.12681	0.615203			1.09265	1.22222	1.10969
O75909	CCNK_HUMAN	CCNK	Cyclin-K	1580000	1280000	1430000	1350000	1420000	1490000	1210000	1590000	1130000	1980000	2100000	2510000		1.30579	0.805031	1.26549	1.1157	0.893082	1.31858	1.63636	1.32075	2.22124		0.510313	0.497347	0.0143811			1.12543	1.10912	1.72612
O75915	PRAF3_HUMAN	ARL6IP5	PRA1 family protein 3	205000000	241000000	239000000	191000000	186000000	171000000	181000000	179000000	231000000	181000000	167000000	131000000		1.1326	1.34637	1.03463	1.05525	1.03911	0.74026	1	0.932961	0.5671		0.203503	0.471366	0.174012			1.1712	0.944872	0.833353
O75916	RGS9_HUMAN	RGS9	Regulator of G-protein sig4462.56ling 9	4462.56	878720	4462.56	631876	881516	936394	1210000	4462.56	1090000	4462.56	4462.56	4462.56		0.00368807	196.909	0.00409409	0.522212	197.536	0.859077	0.00368807	1	0.00409409		0.38229	0.908241	0.117207			65.6391	66.3057	0.335927
O75925	PIAS1_HUMAN	PIAS1	E3 SUMO-protein ligase PIAS1	933022	912048	1200000	1030000	1130000	520861	1160000	1170000	1260000	4462.56	686641	555719		0.804329	0.779528	0.952381	0.887931	0.965812	0.413382	0.00384703	0.586873	0.441047		0.137398	0.188269	0.0209396			0.845413	0.755708	0.343922
O75934	SPF27_HUMAN	BCAS2	Pre-mR4462.56-splicing factor SPF27	17200000	15100000	11600000	20100000	14700000	24900000	14200000	16100000	17000000	24000000	21700000	12900000		1.21127	0.937888	0.682353	1.41549	0.913043	1.46471	1.69014	1.34783	0.758824		0.569244	0.248075	0.340183			0.943836	1.26441	1.2656
O75935	DCTN3_HUMAN	DCTN3	Dy4462.56ctin subunit 3	10500000	15100000	13500000	12100000	13200000	11400000	15000000	14100000	15700000	11400000	10600000	7610000		0.7	1.07092	0.859873	0.806667	0.93617	0.726115	0.76	0.751773	0.484713		0.253445	0.0181237	0.0151734			0.876932	0.822984	0.665495
O75937	DNJC8_HUMAN	D4462.56JC8	D4462.56J homolog subfamily C member 8	53100000	52300000	52700000	64100000	71900000	51900000	45400000	62000000	48800000	127000000	89800000	121000000		1.1696	0.843548	1.07992	1.41189	1.15968	1.06352	2.79736	1.44839	2.47951		0.906578	0.242595	0.00860542			1.03102	1.2117	2.24175
O75940	SPF30_HUMAN	SMNDC1	Survival of motor neuron-related-splicing factor 30	1310000	862462	837980	755514	1030000	962003	910260	960093	764847	1530000	1540000	1910000		1.43915	0.898311	1.09562	0.829998	1.07281	1.25777	1.68084	1.60401	2.49723		0.488699	0.730179	0.00480046			1.14436	1.05353	1.92736
O75947	ATP5H_HUMAN	ATP5PD	ATP synthase subunit d, mitochondrial	159000000	200000000	159000000	195000000	189000000	184000000	149000000	176000000	190000000	155000000	161000000	160000000		1.06711	1.13636	0.836842	1.30872	1.07386	0.968421	1.04027	0.914773	0.842105		0.958837	0.228757	0.345773			1.01344	1.117	0.932382
O75955	FLOT1_HUMAN	FLOT1	Flotillin-1	38000000	33800000	35400000	31800000	30700000	37000000	36200000	37200000	38700000	37900000	34900000	32600000		1.04972	0.908602	0.914729	0.878453	0.825269	0.956072	1.04696	0.938172	0.842377		0.315092	0.112866	0.258678			0.957685	0.886598	0.942504
O75962	TRIO_HUMAN	TRIO	Triple functio4462.56l domain protein	4462.56	2080000	4462.56	4462.56	4462.56	4462.56	4462.56	4462.56	1910000	3250000	4462.56	1420000		1	466.1	0.00233642	1	1	0.00233642	728.282	1	0.743455		0.954783	0.373901	0.463397			155.701	0.667445	243.342
O75964	ATP5L_HUMAN	ATP5MG	ATP synthase subunit g, mitochondrial	160000000	142000000	149000000	180000000	169000000	162000000	169000000	151000000	150000000	102000000	118000000	139000000		0.946746	0.940397	0.993333	1.06509	1.11921	1.08	0.60355	0.781457	0.926667		0.4778	0.166694	0.0402442			0.960159	1.0881	0.770558
O75970	MPDZ_HUMAN	MPDZ	Multiple PDZ domain protein	4462.56	275406	4462.56	775698	960870	4462.56	748293	855037	668497	1130000	842305	1320000		0.00596365	0.322098	0.00667551	1.03662	1.12378	0.00667551	1.5101	0.985109	1.97458		0.00325444	0.584402	0.0845118			0.111579	0.722358	1.48993
O75976	CBPD_HUMAN	CPD	Carboxypeptidase D	7550000	7280000	6720000	5930000	7060000	5640000	6520000	7220000	6040000	13300000	13100000	14500000		1.15798	1.00831	1.11258	0.909509	0.977839	0.933775	2.03988	1.8144	2.40066		0.233577	0.525825	0.000223116			1.09296	0.940374	2.08498
O76003	GLRX3_HUMAN	GLRX3	Glutaredoxin-3	109000000	123000000	130000000	96500000	89100000	81400000	111000000	103000000	109000000	76100000	78000000	68900000		0.981982	1.19417	1.19266	0.869369	0.865049	0.746789	0.685586	0.757282	0.63211		0.121234	0.0199508	0.000813529			1.12294	0.827069	0.691659
O76021	RL1D1_HUMAN	RSL1D1	Ribosomal L1 domain-containing protein 1	243000000	192000000	229000000	138000000	114000000	138000000	198000000	173000000	143000000	198000000	191000000	158000000		1.22727	1.10983	1.6014	0.69697	0.65896	0.965035	1	1.10405	1.1049		0.0855191	0.08093	0.613671			1.31283	0.773655	1.06965
O76024	WFS1_HUMAN	WFS1	Wolframin	205658	551214	510474	4462.56	488753	4462.56	244554	288238	396352	4462.56	395465	532271		0.840951	1.91236	1.28793	0.0182477	1.69566	0.0112591	0.0182477	1.37201	1.34292		0.393481	0.439241	0.995357			1.34708	0.575055	0.91106
O76031	CLPX_HUMAN	CLPX	ATP-dependent Clp protease ATP-binding subunit clpX-like, mitochondrial	18600000	20300000	21500000	18400000	19800000	21700000	18600000	20400000	21300000	11800000	13100000	11100000		1	0.995098	1.00939	0.989247	0.970588	1.01878	0.634409	0.642157	0.521127		0.978389	0.919726	0.00119938			1.0015	0.992872	0.599231
O76070	SYUG_HUMAN	SNCG	Gamma-synuclein	21600000	20900000	28500000	18500000	18800000	27000000	34200000	45700000	40600000	38800000	37600000	39800000		0.631579	0.45733	0.70197	0.540936	0.411379	0.665025	1.1345	0.822757	0.980296		0.016025	0.0124674	0.693926			0.59696	0.539113	0.979185
O76071	CIAO1_HUMAN	CIAO1	Probable cytosolic iron-sulfur protein assembly protein CIAO1	12600000	12100000	12400000	15900000	14200000	13500000	13500000	13800000	13300000	9540000	9760000	8810000		0.933333	0.876812	0.932331	1.17778	1.02899	1.01504	0.706667	0.707246	0.662406		0.00474871	0.241108	0.000205845			0.914159	1.07393	0.692106
O76080	ZFAN5_HUMAN	ZFAND5	AN1-type zinc finger protein 5	4462.56	4462.56	78412.8	32370.1	86674.2	4462.56	4462.56	4462.56	4462.56	1600000	1380000	1740000		1	1	17.5713	7.25371	19.4225	1	358.539	309.24	389.911		0.373901	0.20296	0.000115885			6.52375	9.22541	352.563
O76082	S22A5_HUMAN	SLC22A5	Organic cation/carnitine transporter 2	1960000	1890000	2210000	2250000	2090000	2260000	3530000	3610000	2950000	2080000	2070000	1890000		0.555241	0.523546	0.749153	0.637394	0.578947	0.766102	0.589235	0.573407	0.640678		0.00425156	0.00566286	0.0033943			0.609313	0.660814	0.601107
O76094	SRP72_HUMAN	SRP72	Sig4462.56l recognition particle subunit SRP72	35600000	32300000	37000000	30900000	32200000	40400000	35100000	35400000	34200000	27000000	30300000	31400000		1.01425	0.912429	1.08187	0.880342	0.909605	1.18129	0.769231	0.855932	0.918129		0.965272	0.900222	0.0176602			1.00285	0.990411	0.847764
O76095	JTB_HUMAN	JTB	Protein JTB	866940	915862	676275	4462.56	805250	1020000	701881	761204	785648	309883	470098	317866		1.23517	1.20318	0.860786	0.006358	1.05786	1.29829	0.441504	0.617572	0.404591		0.415142	0.675652	0.0026664			1.09971	0.787504	0.487889
O94760	DDAH1_HUMAN	DDAH1	N(G),N(G)-dimethylarginine dimethylaminohydrolase 1	6580000	6340000	5660000	8350000	8210000	8320000	7340000	6760000	8600000	5980000	6300000	7390000		0.896458	0.93787	0.65814	1.1376	1.2145	0.967442	0.814714	0.931953	0.859302		0.0871576	0.25313	0.217503			0.830822	1.10651	0.868656
O94766	B3GA3_HUMAN	B3GAT3	Galactosylgalactosylxylosylprotein 3-beta-glucuronosyltransferase 3	4462.56	4462.56	4910000	10300000	8950000	10900000	4462.56	8220000	4410000	4462.56	4462.56	4462.56		1	0.000542891	1.11338	2308.09	1.08881	2.47166	1	0.000542891	0.00101192		0.422681	0.075155	0.151025			0.704641	770.551	0.333852
O94776	MTA2_HUMAN	MTA2	Metastasis-associated protein MTA2	49500000	35700000	42900000	49500000	46400000	48000000	48100000	40500000	41000000	52000000	51500000	55300000		1.02911	0.881481	1.04634	1.02911	1.14568	1.17073	1.08108	1.2716	1.34878		0.920063	0.142106	0.0234313			0.985643	1.11517	1.23382
O94808	GFPT2_HUMAN	GFPT2	Glutamine--fructose-6-phosphate aminotransferase [isomerizing] 2	4462.56	3360000	3420000	2920000	3160000	3210000	2810000	2700000	2960000	2820000	2360000	3470000		0.0015881	1.24444	1.15541	1.03915	1.17037	1.08446	1.00356	0.874074	1.1723		0.645459	0.0797098	0.864846			0.800479	1.09799	1.01664
O94810	RGS11_HUMAN	RGS11	Regulator of G-protein sig4462.56ling 11	4462.56	4462.56	8560000	4462.56	4462.56	16300000	10800000	12100000	4462.56	4462.56	4462.56	4462.56		0.0004132	0.000368807	1918.18	0.0004132	0.000368807	3652.61	0.0004132	0.000368807	1		0.373856	0.757481	0.117398			639.394	1217.54	0.333594
O94819	KBTBB_HUMAN	KBTBD11	Kelch repeat and BTB domain-containing protein 11	4462.56	4462.56	4462.56	4462.56	4462.56	4462.56	4462.56	4462.56	699251	1650000	2400000	2200000		1	1	0.00638191	1	1	0.00638191	369.743	537.808	3.14622		0.373901	0.373901	0.00459178			0.668794	0.668794	303.566
O94826	TOM70_HUMAN	TOMM70	Mitochondrial import receptor subunit TOM70	48400000	49600000	44400000	49500000	52700000	51200000	44200000	55300000	45600000	64800000	63700000	68300000		1.09502	0.896926	0.973684	1.11991	0.952984	1.12281	1.46606	1.1519	1.49781		0.825661	0.486227	0.0101166			0.988544	1.06523	1.37192
O94842	TOX4_HUMAN	TOX4	TOX high mobility group box family member 4	6570000	4570000	4520000	4420000	4760000	4540000	5270000	6950000	5810000	3910000	4230000	3390000		1.24668	0.657554	0.777969	0.83871	0.684892	0.781411	0.741935	0.608633	0.583477		0.398832	0.0466591	0.0172114			0.894067	0.768338	0.644682
O94854	K0754_HUMAN	MACF1	Microtubule-actin cross-linking factor 1, isoforms 6/7	652447	614410	640644	4462.56	745745	4462.56	491148	591665	501910	771038	781555	4462.56		1.32841	1.03844	1.27641	0.00908598	1.26042	0.00889116	1.56987	1.32094	0.00889116		0.0333973	0.329017	0.973328			1.21442	0.426132	0.966567
O94855	SC24D_HUMAN	SEC24D	Protein transport protein Sec24D	15400000	12500000	13500000	15700000	14000000	16500000	17200000	17100000	16900000	13300000	12600000	16000000		0.895349	0.730994	0.798817	0.912791	0.818713	0.976331	0.773256	0.736842	0.946746		0.0187712	0.0881256	0.0407424			0.808387	0.902612	0.818948
O94874	UFL1_HUMAN	UFL1	E3 UFM1-protein ligase 1	5990000	6190000	6310000	6070000	7380000	6140000	4590000	5710000	6640000	8500000	8700000	8300000		1.30501	1.08406	0.950301	1.32244	1.29247	0.924699	1.85185	1.52364	1.25		0.437689	0.292622	0.00913222			1.11313	1.17987	1.54183
O94875	SRBS2_HUMAN	SORBS2	Sorbin and SH3 domain-containing protein 2	1190000	4462.56	4462.56	4462.56	4462.56	1150000	2060000	1940000	1760000	1670000	2610000	2760000		0.57767	0.00230029	0.00253555	0.00216629	0.00230029	0.653409	0.81068	1.34536	1.56818		0.0198275	0.0173094	0.292233			0.194169	0.219292	1.24141
O94901	SUN1_HUMAN	SUN1	SUN domain-containing protein 1	3990000	4180000	4350000	4500000	4730000	3790000	4320000	5040000	4890000	3380000	3640000	2670000		0.923611	0.829365	0.889571	1.04167	0.938492	0.775051	0.782407	0.722222	0.546012		0.0763299	0.315919	0.0139009			0.880849	0.918403	0.683547
O94903	PLPHP_HUMAN	PLPBP	Pyridoxal phosphate homeostasis protein	2700000	4790000	3220000	4462.56	1550000	4462.56	4462.56	3690000	3140000	1040000	1140000	4462.56		605.034	1.2981	1.02548	1	0.420054	0.0014212	233.05	0.308943	0.0014212		0.379411	0.23475	0.267372			202.452	0.473825	77.7868
O94905	ERLN2_HUMAN	ERLIN2	Erlin-2	17600000	16400000	16000000	18000000	16500000	18100000	16800000	17400000	16100000	14700000	13500000	16000000		1.04762	0.942529	0.993789	1.07143	0.948276	1.12422	0.875	0.775862	0.993789		0.877753	0.296714	0.0668624			0.994646	1.04798	0.88155
O94906	PRP6_HUMAN	PRPF6	Pre-mR4462.56-processing factor 6	45600000	36800000	40500000	41200000	39900000	42800000	41000000	44500000	43000000	32000000	38300000	30700000		1.1122	0.826966	0.94186	1.00488	0.896629	0.995349	0.780488	0.860674	0.713953		0.533824	0.308614	0.0230507			0.960341	0.965619	0.785038
O94919	ENDD1_HUMAN	ENDOD1	Endonuclease domain-containing 1 protein	1640000	1790000	1200000	1730000	1970000	1660000	1790000	1850000	1700000	2360000	2470000	3120000		0.916201	0.967568	0.705882	0.96648	1.06486	0.976471	1.31844	1.33514	1.83529		0.264071	0.95173	0.02259			0.863217	1.00261	1.49629
O94925	GLSK_HUMAN	GLS	Glutami4462.56se kidney isoform, mitochondrial	73100000	71300000	75300000	63700000	64900000	74900000	60700000	53100000	60800000	95900000	76700000	99400000		1.20428	1.34275	1.23849	1.04942	1.22222	1.23191	1.5799	1.44444	1.63487		0.0058125	0.0922614	0.0123759			1.26184	1.16785	1.55307
O94927	HAUS5_HUMAN	HAUS5	HAUS augmin-like complex subunit 5	373740	94596.6	303343	4462.56	73416.4	4462.56	273988	454158	345225	116697	225763	74607.9		1.36407	0.20829	0.878682	0.0162874	0.161654	0.0129265	0.42592	0.497102	0.216114		0.366486	0.00446626	0.0339715			0.817015	0.0636226	0.379712
O94966	UBP19_HUMAN	USP19	Ubiquitin carboxyl-termi4462.56l hydrolase 19	4462.56	825253	973085	1110000	1020000	4462.56	830961	1010000	852925	4462.56	4462.56	4462.56		0.00537036	0.817082	1.14088	1.3358	1.0099	0.00523207	0.00537036	0.00441838	0.00523207		0.387378	0.630808	9.26e-05			0.654444	0.783645	0.00500693
O94973	AP2A2_HUMAN	AP2A2	AP-2 complex subunit alpha-2	4160000	4080000	2920000	4570000	4830000	3550000	4450000	4790000	5100000	4030000	4150000	3440000		0.934831	0.851775	0.572549	1.02697	1.00835	0.696078	0.905618	0.866388	0.67451		0.0747022	0.345235	0.0348495			0.786385	0.910465	0.815505
O94979	SC31A_HUMAN	SEC31A	Protein transport protein Sec31A	79400000	72000000	75400000	76400000	77200000	77200000	87800000	93400000	96500000	67500000	71500000	75400000		0.904328	0.770878	0.781347	0.870159	0.826552	0.8	0.768793	0.765525	0.781347		0.00696789	0.00363773	0.00349686			0.818851	0.832237	0.771888
O94992	HEXI1_HUMAN	HEXIM1	Protein HEXIM1	5910000	7070000	5420000	5990000	7070000	7040000	5590000	5990000	6010000	8810000	6860000	7130000		1.05725	1.1803	0.90183	1.07156	1.1803	1.17138	1.57603	1.14524	1.18636		0.623215	0.0927946	0.0499203			1.04646	1.14108	1.30254
O95059	RPP14_HUMAN	RPP14	Ribonuclease P protein subunit p14	3340000	2850000	2900000	4462.56	4040000	4462.56	4462.56	4462.56	4462.56	4462.56	4462.56	4462.56		748.449	638.647	649.851	1	905.31	1	1	1	1		4.13e-05	0.373901	#DIV/0!			678.982	302.437	1
O95070	YIF1A_HUMAN	YIF1A	Protein YIF1A	21000000	16100000	17300000	11800000	13500000	13100000	20100000	19200000	17100000	19900000	17400000	19900000		1.04478	0.838542	1.0117	0.587065	0.703125	0.766082	0.99005	0.90625	1.16374		0.718326	0.00426953	0.837465			0.965005	0.685424	1.02001
O95071	UBR5_HUMAN	UBR5	E3 ubiquitin-protein ligase UBR5	6420000	4390000	3930000	4490000	5520000	4950000	5780000	6690000	6440000	6450000	8070000	6940000		1.11073	0.656203	0.610248	0.776817	0.825112	0.768634	1.11592	1.20628	1.07764		0.161966	0.0308754	0.197874			0.792393	0.790187	1.13328
O95084	PRS23_HUMAN	PRSS23	Serine protease 23	4462.56	2110000	4620000	4462.56	5670000	4462.56	4462.56	4462.56	4462.56	4462.56	4840000	4462.56		1	472.823	1035.28	1	1270.57	1	1	1084.58	1		0.168391	0.373901	0.373901			503.034	424.19	362.193
O95104	SCAF4_HUMAN	SCAF4	SR-related and CTD-associated factor 4	9530000	4462.56	10300000	5710000	4462.56	3920000	7250000	6900000	8510000	4462.56	7770000	4660000		1.31448	0.000646748	1.21034	0.787586	0.000646748	0.460635	0.000615526	1.12609	0.547591		0.792354	0.068571	0.213908			0.841823	0.416289	0.558098
O95139	NDUB6_HUMAN	NDUFB6	4462.56DH dehydroge4462.56se [ubiquinone] 1 beta subcomplex subunit 6	1700000	1250000	4462.56	1960000	1300000	1740000	1610000	4462.56	2190000	1200000	1360000	2200000		1.0559	280.108	0.0020377	1.21739	291.313	0.794521	0.745342	304.758	1.00457		0.749227	0.590284	0.682505			93.7221	97.7748	102.169
O95140	MFN2_HUMAN	MFN2	Mitofusin-2	5620000	5190000	5160000	5460000	5840000	8600000	5650000	5490000	4790000	9290000	9240000	10800000		0.99469	0.945355	1.07724	0.966372	1.06375	1.79541	1.64425	1.68306	2.2547		0.96701	0.265876	0.00148988			1.00576	1.27518	1.86067
O95155	UBE4B_HUMAN	UBE4B	Ubiquitin conjugation factor E4 B	10400000	9680000	10400000	8970000	9180000	9920000	8850000	9670000	10000000	6440000	7480000	6820000		1.17514	1.00103	1.04	1.01356	0.949328	0.992	0.727684	0.773526	0.682		0.192839	0.754104	0.00477207			1.07206	0.984962	0.727737
O95159	ZFPL1_HUMAN	ZFPL1	Zinc finger protein-like 1	7350000	6330000	4462.56	4700000	8910000	6450000	6400000	5640000	7300000	3580000	4462.56	4462.56		1.14844	1.12234	0.00061131	0.734375	1.57979	0.883562	0.559375	0.000791234	0.00061131		0.466862	0.863747	0.0150174			0.75713	1.06591	0.186926
O95163	ELP1_HUMAN	ELP1	Elongator complex protein 1	29500000	26400000	28500000	23500000	25000000	25600000	27600000	30100000	27000000	22600000	24400000	24200000		1.06884	0.877076	1.05556	0.851449	0.830565	0.948148	0.818841	0.810631	0.896296		0.943138	0.0358862	0.0152874			1.00049	0.876721	0.841923
O95168	NDUB4_HUMAN	NDUFB4	4462.56DH dehydroge4462.56se [ubiquinone] 1 beta subcomplex subunit 4	37700000	41800000	36900000	36700000	38700000	37900000	39100000	42700000	40200000	31400000	35500000	39900000		0.964194	0.978923	0.91791	0.938619	0.906323	0.942786	0.803069	0.831382	0.992537		0.371007	0.0751617	0.131174			0.953676	0.929243	0.875663
O95169	NDUB8_HUMAN	NDUFB8	4462.56DH dehydroge4462.56se [ubiquinone] 1 beta subcomplex subunit 8, mitochondrial	18600000	24500000	22400000	12400000	16900000	13700000	14700000	21800000	16800000	12700000	13000000	13100000		1.26531	1.12385	1.33333	0.843537	0.775229	0.815476	0.863946	0.59633	0.779762		0.209636	0.240725	0.0837181			1.24083	0.811414	0.746679
O95197	RTN3_HUMAN	RTN3	Reticulon-3	129000000	154000000	160000000	104000000	96200000	123000000	149000000	151000000	118000000	158000000	148000000	160000000		0.865772	1.01987	1.35593	0.697987	0.637086	1.04237	1.0604	0.980132	1.35593		0.591099	0.0766375	0.230033			1.08052	0.792482	1.13216
O95202	LETM1_HUMAN	LETM1	Mitochondrial proton/calcium exchanger protein	53200000	58100000	53500000	51100000	49500000	60600000	41700000	47600000	50700000	40600000	38100000	43400000		1.27578	1.22059	1.05523	1.22542	1.03992	1.19527	0.973621	0.80042	0.856016		0.0549668	0.180009	0.122201			1.18386	1.15353	0.876686
O95210	STBD1_HUMAN	STBD1	Starch-binding domain-containing protein 1	3360000	3120000	4170000	1850000	2550000	2130000	3100000	4240000	3270000	2260000	2640000	2100000		1.08387	0.735849	1.27523	0.596774	0.601415	0.651376	0.729032	0.622642	0.642202		0.979014	0.0292841	0.0365989			1.03165	0.616522	0.664625
O95214	LERL1_HUMAN	LEPROTL1	Leptin receptor overlapping transcript-like 1	1390000	1180000	4462.56	4462.56	4462.56	149573	4462.56	366270	4462.56	135014	151960	117198		311.48	3.22167	1	1	0.0121838	33.5173	30.2548	0.414885	26.2625		0.176862	0.607914	0.940219			105.234	11.5098	18.9774
O95218	ZRAB2_HUMAN	ZRANB2	Zinc finger Ran-binding domain-containing protein 2	9000000	12700000	11900000	7890000	10400000	9410000	14100000	8350000	11700000	12600000	16400000	17300000		0.638298	1.52096	1.01709	0.559574	1.24551	0.804274	0.893617	1.96407	1.47863		0.93174	0.302958	0.139904			1.05878	0.869786	1.44544
O95219	SNX4_HUMAN	SNX4	Sorting nexin-4	3020000	3260000	3090000	2630000	2890000	3070000	3130000	3310000	3240000	2860000	3380000	2910000		0.964856	0.984894	0.953704	0.840256	0.873112	0.947531	0.913738	1.02115	0.898148		0.307548	0.0580613	0.366674			0.967818	0.886966	0.944345
O95232	LC7L3_HUMAN	LUC7L3	Luc7-like protein 3	42500000	37200000	44400000	21200000	17800000	28900000	41400000	46300000	33900000	42400000	41200000	37300000		1.02657	0.803456	1.30973	0.512077	0.384449	0.852507	1.02415	0.889849	1.10029		0.852408	0.0213815	0.955397			1.04659	0.583011	1.00477
O95235	KI20A_HUMAN	KIF20A	Kinesin-like protein KIF20A	5420000	4650000	4530000	4120000	5580000	4860000	5780000	5950000	5680000	5630000	5830000	3560000		0.937716	0.781513	0.797535	0.712803	0.937815	0.855634	0.974048	0.979832	0.626761		0.0318949	0.09106	0.336402			0.838921	0.835417	0.860214
O95239	KIF4A_HUMAN	KIF4A	Chromosome-associated kinesin KIF4A	9750000	9760000	9370000	9360000	9640000	9500000	8140000	10300000	10100000	6700000	7560000	6380000		1.19779	0.947573	0.927723	1.14988	0.935922	0.940594	0.823096	0.733981	0.631683		0.879391	0.985588	0.0272141			1.02436	1.0088	0.729587
O95248	MTMR5_HUMAN	SBF1	Myotubularin-related protein 5	4462.56	4462.56	4462.56	4462.56	4462.56	4462.56	7830.53	13777.7	5578.2	23698.3	30001.4	23751.4		0.569892	0.323897	0.8	0.569892	0.323897	0.8	3.0264	2.17753	4.2579		0.133186	0.133186	0.00649091			0.564597	0.564597	3.15394
O95249	GOSR1_HUMAN	GOSR1	Golgi S4462.56P receptor complex member 1	10100000	1880000	3150000	638493	955194	3460000	9240000	3990000	2070000	8370000	11700000	8120000		1.09307	0.471178	1.52174	0.069101	0.239397	1.6715	0.905844	2.93233	3.92271		0.987255	0.215166	0.152259			1.02866	0.659999	2.58696
O95251	KAT7_HUMAN	KAT7	Histone acetyltransferase KAT7	2050000	1800000	1480000	1760000	1540000	1830000	2090000	1690000	1550000	2040000	1780000	3240000		0.980861	1.06509	0.954839	0.842105	0.911243	1.18065	0.976077	1.05325	2.09032		1	0.735279	0.294011			1.00026	0.977998	1.37322
O95273	CCDB1_HUMAN	CCNDBP1	Cyclin-D1-binding protein 1	669423	714014	633173	395318	326175	278969	408724	544447	491355	392566	395181	359634		1.63784	1.31145	1.28863	0.9672	0.599094	0.567754	0.960467	0.725839	0.731923		0.0141965	0.0464769	0.0736122			1.41264	0.71135	0.806076
O95292	VAPB_HUMAN	VAPB	Vesicle-associated membrane protein-associated protein B/C	25700000	25500000	26600000	34700000	33900000	34900000	35300000	42300000	24900000	58500000	69900000	59500000		0.728045	0.602837	1.06827	0.983003	0.801418	1.40161	1.65722	1.65248	2.38956		0.179451	0.950677	0.0102767			0.799718	1.06201	1.89975
O95295	S4462.56PN_HUMAN	S4462.56PIN	S4462.56RE-associated protein S4462.56pin	4462.56	3600000	3170000	4010000	4730000	6900000	6610000	4690000	3820000	5340000	4360000	5470000		0.000675123	0.767591	0.829843	0.606657	1.00853	1.80628	0.807867	0.929638	1.43194		0.118156	0.891901	0.986043			0.532703	1.14049	1.05648
O95297	MPZL1_HUMAN	MPZL1	Myelin protein zero-like protein 1	1700000	1910000	1580000	1930000	2250000	1850000	1590000	2160000	2070000	1300000	1750000	2470000		1.06918	0.884259	0.763285	1.21384	1.04167	0.89372	0.81761	0.810185	1.19324		0.356158	0.761081	0.807363			0.905576	1.04974	0.940344
O95299	NDUAA_HUMAN	NDUFA10	4462.56DH dehydroge4462.56se [ubiquinone] 1 alpha subcomplex subunit 10, mitochondrial	9860000	7410000	9420000	8020000	7950000	8630000	11500000	11400000	8730000	6820000	7510000	6350000		0.857391	0.65	1.07904	0.697391	0.697368	0.988545	0.593043	0.658772	0.727377		0.235237	0.0658447	0.0195705			0.862143	0.794435	0.659731
O95302	FKBP9_HUMAN	FKBP9	Peptidyl-prolyl cis-trans isomerase FKBP9	72300000	80900000	69500000	85700000	85800000	95900000	88900000	87600000	97700000	36500000	38500000	34000000		0.813273	0.923516	0.711361	0.964004	0.979452	0.981576	0.410574	0.439498	0.348004		0.0213094	0.650627	8.79e-05			0.81605	0.975011	0.399358
O95336	6PGL_HUMAN	PGLS	6-phosphogluconolacto4462.56se	33300000	28700000	30300000	35600000	36600000	35900000	35700000	39300000	38300000	23100000	22200000	19100000		0.932773	0.73028	0.791123	0.997199	0.931298	0.937337	0.647059	0.564885	0.498695		0.0153162	0.194398	0.00054654			0.818059	0.955278	0.570213
O95340	PAPS2_HUMAN	PAPSS2	Bifunctio4462.56l 3'-phosphoadenosine 5'-phosphosulfate synthase 2	3020000	1730000	2200000	3790000	4620000	4462.56	2160000	1770000	2350000	2240000	1560000	4462.56		1.39815	0.977401	0.93617	1.75463	2.61017	0.00189896	1.03704	0.881356	0.00189896		0.618029	0.645083	0.29371			1.10391	1.45557	0.640097
O95347	SMC2_HUMAN	SMC2	Structural mainte4462.56nce of chromosomes protein 2	47800000	47400000	45500000	44900000	46200000	54100000	51100000	50000000	50200000	42100000	43400000	40300000		0.935421	0.948	0.906375	0.878669	0.924	1.07769	0.823875	0.868	0.802789		0.0108607	0.521099	0.000899633			0.929932	0.96012	0.831555
O95352	ATG7_HUMAN	ATG7	Ubiquitin-like modifier-activating enzyme ATG7	6740000	6690000	6700000	7020000	7460000	6710000	7630000	7360000	6570000	6400000	6600000	4150000		0.883355	0.908967	1.01979	0.920052	1.01359	1.02131	0.838794	0.896739	0.631659		0.20872	0.764943	0.15781			0.93737	0.984983	0.789064
O95359	TACC2_HUMAN	TACC2	Transforming acidic coiled-coil-containing protein 2	4140000	4462.56	5620000	3310000	2820000	7930000	2590000	4320000	3220000	7470000	4780000	4230000		1.59846	0.001033	1.74534	1.27799	0.652778	2.46273	2.88417	1.10648	1.31366		0.947975	0.485024	0.13213			1.11494	1.4645	1.76811
O95361	TRI16_HUMAN	TRIM16	Tripartite motif-containing protein 16	33200000	30600000	29400000	31400000	31000000	26100000	34200000	36000000	31000000	46800000	45900000	45000000		0.97076	0.85	0.948387	0.918129	0.861111	0.841935	1.36842	1.275	1.45161		0.221408	0.132442	0.00142893			0.923049	0.873725	1.36501
O95363	SYFM_HUMAN	FARS2	Phenylalanine--tR4462.56 ligase, mitochondrial	4462.56	4462.56	4462.56	4462.56	4462.56	4462.56	3220000	4462.56	4462.56	2190000	2710000	2280000		0.00138589	1	1	0.00138589	1	1	0.680124	607.275	510.918		0.373901	0.373901	0.291109			0.667129	0.667129	372.957
O95372	LYPA2_HUMAN	LYPLA2	Acyl-protein thioesterase 2	9290000	9110000	8740000	10000000	11400000	13800000	10600000	12900000	10000000	8920000	7820000	9830000		0.876415	0.706202	0.874	0.943396	0.883721	1.38	0.841509	0.606202	0.983		0.0777088	0.709954	0.0943298			0.818872	1.06904	0.810237
O95373	IPO7_HUMAN	IPO7	Importin-7	153000000	145000000	161000000	101000000	96600000	98600000	129000000	141000000	118000000	127000000	126000000	120000000		1.18605	1.02837	1.36441	0.782946	0.685106	0.835593	0.984496	0.893617	1.01695		0.0430064	0.0106171	0.514068			1.19294	0.767882	0.965021
O95376	ARI2_HUMAN	ARIH2	E3 ubiquitin-protein ligase ARIH2	1010000	922553	8030000	1470000	1380000	5050000	884216	5710000	5830000	2900000	814032	656294		1.14225	0.161568	1.37736	1.66249	0.241681	0.866209	3.27974	0.142563	0.112572		0.788664	0.498482	0.206448			0.893727	0.92346	1.17829
O95379	TFIP8_HUMAN	TNFAIP8	Tumor necrosis factor alpha-induced protein 8	8870000	2870000	5820000	5190000	6450000	4462.56	4462.56	8130000	4120000	4462.56	5220000	6660000		1987.65	0.353014	1.41262	1163.01	0.793358	0.00108315	1	0.642066	1.6165		0.576919	0.950286	0.97014			663.138	387.935	1.08619
O95394	AGM1_HUMAN	PGM3	Phosphoacetylglucosamine mutase	37300000	40000000	45000000	33000000	40400000	42300000	22200000	39800000	43700000	25700000	24400000	28400000		1.68018	1.00503	1.02975	1.48649	1.01508	0.967963	1.15766	0.613065	0.649886		0.472726	0.667287	0.248425			1.23832	1.15651	0.80687
O95396	MOCS3_HUMAN	MOCS3	Adenylyltransferase and sulfurtransferase MOCS3	19300000	25700000	29500000	25300000	30800000	36000000	19500000	19000000	19100000	18500000	20500000	17000000		0.989744	1.35263	1.5445	1.29744	1.62105	1.88482	0.948718	1.07895	0.890052		0.131704	0.020509	0.630385			1.29563	1.6011	0.972573
O95400	CD2B2_HUMAN	CD2BP2	CD2 antigen cytoplasmic tail-binding protein 2	15600000	27700000	19700000	18300000	20600000	19200000	18900000	20900000	21700000	19900000	25200000	16200000		0.825397	1.32536	0.907834	0.968254	0.985646	0.884793	1.05291	1.20574	0.746544		0.897638	0.348525	0.981762			1.01953	0.946231	1.00173
O95425	SVIL_HUMAN	SVIL	Supervillin	5510000	6650000	5530000	5150000	5980000	5090000	6480000	7500000	6580000	5420000	6310000	6320000		0.850309	0.886667	0.840426	0.794753	0.797333	0.773556	0.83642	0.841333	0.960486		0.126717	0.0288957	0.130592			0.859134	0.788548	0.879413
O95429	BAG4_HUMAN	BAG4	BAG family molecular chaperone regulator 4	373511	269519	278194	324432	306984	250914	160912	271971	252217	4462.56	4462.56	4462.56		2.32121	0.990984	1.10299	2.01621	1.12874	0.994834	0.0277329	0.0164082	0.0176933		0.174607	0.182108	0.00281572			1.47173	1.37993	0.0206115
O95433	AHSA1_HUMAN	AHSA1	Activator of 90 kDa heat shock protein ATPase homolog 1	97800000	85800000	99100000	74600000	86300000	75400000	85300000	87700000	73300000	65700000	68700000	75700000		1.14654	0.978335	1.35198	0.87456	0.984036	1.02865	0.770223	0.783352	1.03274		0.119551	0.598561	0.0870998			1.15895	0.962415	0.862106
O95453	PARN_HUMAN	PARN	Poly(A)-specific ribonuclease PARN	3190000	2560000	2950000	2920000	2860000	2680000	3540000	2450000	3070000	2210000	2250000	1570000		0.90113	1.0449	0.960912	0.824859	1.16735	0.872964	0.624294	0.918367	0.511401		0.758918	0.570202	0.0585598			0.96898	0.955057	0.684687
O95456	PSMG1_HUMAN	PSMG1	Proteasome assembly chaperone 1	26100000	27300000	27100000	33700000	28200000	32100000	24900000	26200000	26100000	23900000	26400000	29500000		1.04819	1.04198	1.03831	1.35341	1.07634	1.22989	0.959839	1.00763	1.13027		0.12036	0.0293322	0.631702			1.04283	1.21988	1.03258
O95466	FMNL1_HUMAN	FMNL1	Formin-like protein 1	6690000	5210000	5400000	4462.56	4462.56	6180000	4510000	4300000	4350000	4462.56	4462.56	4462.56		1.48337	1.21163	1.24138	0.000989481	0.0010378	1.42069	0.000989481	0.0010378	0.00102588		0.0423414	0.322289	2.61e-07			1.31213	0.474239	0.00101772
O95470	SGPL1_HUMAN	SGPL1	Sphingosine-1-phosphate lyase 1	3780000	2420000	2570000	3360000	3780000	2780000	3230000	1640000	2990000	3820000	3840000	3770000		1.17028	1.47561	0.859532	1.04025	2.30488	0.929766	1.18266	2.34146	1.26087		0.667797	0.297309	0.0741527			1.16847	1.42496	1.595
O95478	NSA2_HUMAN	NSA2	Ribosome biogenesis protein NSA2 homolog	17100000	4462.56	14600000	4462.56	4462.56	9470000	16100000	10600000	4462.56	15000000	18900000	13000000		1.06211	0.000420996	3271.66	0.000277178	0.000420996	2122.1	0.931677	1.78302	2913.13		0.826472	0.369271	0.251876			1090.91	707.367	971.947
O95486	SC24A_HUMAN	SEC24A	Protein transport protein Sec24A	13000000	11200000	12900000	10200000	9930000	9950000	11700000	11300000	11000000	9670000	9610000	8570000		1.11111	0.99115	1.17273	0.871795	0.878761	0.904545	0.826496	0.850442	0.779091		0.16996	0.00406861	0.00753163			1.09166	0.885034	0.818676
O95487	SC24B_HUMAN	SEC24B	Protein transport protein Sec24B	5630000	4040000	4950000	3680000	4880000	3580000	6490000	4810000	5540000	3580000	2780000	2440000		0.867488	0.839917	0.893502	0.567026	1.01455	0.646209	0.551618	0.577963	0.440433		0.331253	0.0709191	0.0106148			0.866969	0.742596	0.523338
O95562	SFT2B_HUMAN	SFT2D2	Vesicle transport protein SFT2B	3730000	2970000	3310000	2900000	2440000	2630000	1680000	2720000	3290000	877881	1200000	848908		2.22024	1.09191	1.00608	1.72619	0.897059	0.799392	0.522548	0.441176	0.258027		0.211213	0.85817	0.0305979			1.43941	1.14088	0.40725
O95563	MPC2_HUMAN	MPC2	Mitochondrial pyruvate carrier 2	15200000	2170000	4050000	4462.56	4462.56	11600000	16400000	12900000	11300000	4462.56	12100000	16000000		0.926829	0.168217	0.358407	0.000272107	0.000345935	1.02655	0.000272107	0.937984	1.41593		0.214392	0.0802853	0.455447			0.484484	0.342389	0.784729
O95571	ETHE1_HUMAN	ETHE1	Persulfide dioxyge4462.56se ETHE1, mitochondrial	10500000	13000000	10800000	4462.56	12700000	12800000	8020000	10800000	10700000	6410000	5670000	6200000		1.30923	1.2037	1.00935	0.000556429	1.17593	1.19626	0.799252	0.525	0.579439		0.256346	0.773417	0.0161321			1.17409	0.790915	0.634564
O95573	ACSL3_HUMAN	ACSL3	Fatty acid CoA ligase Acsl3	100000000	70800000	77900000	108000000	103000000	106000000	81200000	71700000	73900000	98500000	99700000	111000000		1.23153	0.987448	1.05413	1.33005	1.43654	1.43437	1.21305	1.39052	1.50203		0.47411	0.000730479	0.00500759			1.09103	1.40032	1.36853
O95602	RPA1_HUMAN	POLR1A	D4462.56-directed R4462.56 polymerase I subunit RPA1	9870000	10300000	12000000	10200000	10100000	11100000	9150000	7070000	8700000	8760000	8300000	8250000		1.07869	1.45686	1.37931	1.11475	1.42857	1.27586	0.957377	1.17397	0.948276		0.0560757	0.0378903	0.851763			1.30495	1.27306	1.02654
O95630	STABP_HUMAN	STAMBP	STAM-binding protein	1760000	2010000	1610000	2090000	2220000	2480000	2290000	2030000	2200000	1320000	1640000	1460000		0.768559	0.990148	0.731818	0.912664	1.0936	1.12727	0.576419	0.807882	0.663636		0.0526228	0.548983	0.00429774			0.830175	1.04451	0.682646
O95639	CPSF4_HUMAN	CPSF4	Cleavage and polyadenylation specificity factor subunit 4	931255	1050000	826319	1030000	683325	891637	1010000	1080000	843527	2240000	1970000	1460000		0.922035	0.972222	0.9796	1.0198	0.632708	1.05703	2.21782	1.82407	1.73083		0.682481	0.422722	0.0188864			0.957952	0.903182	1.92424
O95671	ASML_HUMAN	ASMTL	Probable bifunctio4462.56l dTTP/UTP pyrophosphatase/methyltransferase protein	249328	188564	4462.56	176222	247044	4462.56	4462.56	177439	244562	4462.56	4462.56	4462.56		55.8711	1.0627	0.0182472	39.489	1.39228	0.0182472	1	0.0251498	0.0182472		0.961315	0.996884	0.126512			18.984	13.6332	0.347799
O95674	CDS2_HUMAN	CDS2	Phosphatidate cytidylyltransferase 2	1230000	971151	1160000	589208	4462.56	692219	1390000	1290000	1140000	1130000	998876	1080000		0.884892	0.75283	1.01754	0.423891	0.00345935	0.60721	0.81295	0.774322	0.947368		0.222816	0.0202047	0.0680827			0.885089	0.344853	0.84488
O95684	CEP43_HUMAN	CEP43	Centrosomal protein 43	110513	152656	157589	102031	163585	147485	100150	122298	122886	221507	208588	184197		1.10347	1.24823	1.2824	1.01878	1.33759	1.20018	2.21175	1.70557	1.49893		0.206818	0.319543	0.00249127			1.21137	1.18552	1.80542
O95696	BRD1_HUMAN	BRD1	Bromodomain-containing protein 1	4462.56	4462.56	1520000	4462.56	2320000	1920000	1640000	4462.56	4462.56	4462.56	4462.56	4462.56		0.00272107	1	340.612	0.00272107	519.881	430.246	0.00272107	1	1		0.959661	0.39026	0.373901			113.871	316.71	0.667574
O95714	HERC2_HUMAN	HERC2	E3 ubiquitin-protein ligase HERC2	4462.56	1420000	4462.56	2550000	1600000	1730000	3440000	2770000	640357	3010000	3630000	3820000		0.00129726	0.512635	0.00696886	0.741279	0.577617	2.70162	0.875	1.31047	5.96542		0.135	0.736044	0.24276			0.173634	1.34017	2.71696
O95718	ERR2_HUMAN	ESRRB	Steroid hormone receptor ERR2	4462.56	1400000	1230000	841868	673626	862597	4462.56	4462.56	802569	4462.56	4462.56	741253		1	313.721	1.53258	188.651	150.951	1.07479	1	1	0.9236		0.302456	0.127999	0.957691			105.418	113.559	0.974533
O95721	SNP29_HUMAN	S4462.56P29	Sy4462.56ptosomal-associated protein 29	5990000	9080000	10400000	4920000	9180000	7640000	6580000	5620000	7210000	10200000	9310000	8310000		0.910334	1.61566	1.44244	0.74772	1.63345	1.05964	1.55015	1.65658	1.15257		0.218772	0.590166	0.0172639			1.32281	1.14694	1.4531
O95747	OXSR1_HUMAN	OXSR1	Serine/threonine-protein ki4462.56se OSR1	117000000	95600000	91000000	83900000	76900000	82200000	98600000	106000000	103000000	44700000	50400000	34200000		1.18661	0.901887	0.883495	0.850913	0.725472	0.798058	0.453347	0.475472	0.332039		0.880076	0.00202073	0.000336469			0.990665	0.791481	0.420286
O95751	LDOC1_HUMAN	LDOC1	Protein LDOC1	4462.56	3860000	2490000	2490000	3800000	4270000	4570000	4790000	4090000	5530000	6270000	5010000		0.00097649	0.805846	0.608802	0.544858	0.793319	1.04401	1.21007	1.30898	1.22494		0.108242	0.167013	0.0559804			0.471875	0.794062	1.24799
O95757	HS74L_HUMAN	HSPA4L	Heat shock 70 kDa protein 4L	80400000	81400000	82200000	85800000	83700000	73300000	78800000	82000000	74100000	81500000	73000000	77000000		1.0203	0.992683	1.10931	1.08883	1.02073	0.989204	1.03426	0.890244	1.03914		0.26677	0.589383	0.752862			1.04077	1.03292	0.987881
O95777	LSM8_HUMAN	LSM8	U6 snR4462.56-associated Sm-like protein LSm8	23900000	34500000	26000000	36000000	34400000	40500000	35300000	27100000	35400000	11900000	12100000	11200000		0.677054	1.27306	0.734463	1.01983	1.26937	1.14407	0.33711	0.446494	0.316384		0.352591	0.25647	0.00164861			0.89486	1.14442	0.366663
O95782	AP2A1_HUMAN	AP2A1	AP-2 complex subunit alpha-1	44200000	39900000	43300000	46300000	44200000	41300000	54700000	50800000	54800000	30400000	30400000	29500000		0.808044	0.785433	0.790146	0.846435	0.870079	0.75365	0.555759	0.598425	0.538321		0.00411558	0.00833485	6.59e-05			0.794541	0.823388	0.564168
O95786	RIGI_HUMAN	RIGI	Antiviral in4462.56te immune response receptor RIG-I	22800000	17900000	20400000	15200000	16400000	13600000	4462.56	4462.56	4462.56	10600000	10900000	6450000		5109.18	4011.15	4571.37	3406.12	3675.02	3047.58	2375.32	2442.54	1445.36		0.000135378	4.95e-05	0.00291479			4563.9	3376.24	2087.74
O95801	TTC4_HUMAN	TTC4	Tetratricopeptide repeat protein 4	11500000	15400000	16300000	14000000	15200000	15200000	9610000	11100000	10300000	14300000	12400000	10400000		1.19667	1.38739	1.58252	1.45682	1.36937	1.47573	1.48803	1.11712	1.00971		0.0571238	0.00161222	0.167465			1.38886	1.43397	1.20495
O95803	NDST3_HUMAN	NDST3	Bifunctio4462.56l heparan sulfate N-deacetylase/N-sulfotransferase 3	4462.56	4462.56	4462.56	4462.56	4462.56	2320000	4462.56	2460000	4462.56	2830000	1890000	2440000		1	0.00181405	1	1	0.00181405	519.881	634.165	0.768293	546.771		0.373901	0.968901	0.14413			0.667271	173.628	393.902
O95816	BAG2_HUMAN	BAG2	BAG family molecular chaperone regulator 2	127000000	159000000	133000000	97600000	95400000	151000000	108000000	100000000	117000000	96200000	106000000	66600000		1.17593	1.59	1.13675	0.903704	0.954	1.2906	0.890741	1.06	0.569231		0.0462212	0.753508	0.217759			1.30089	1.04943	0.839991
O95817	BAG3_HUMAN	BAG3	BAG family molecular chaperone regulator 3	31500000	40900000	37300000	37300000	35400000	36900000	21100000	24800000	28800000	75900000	65600000	70400000		1.49289	1.64919	1.29514	1.76777	1.42742	1.28125	3.59716	2.64516	2.44444		0.0297202	0.00716132	0.00025002			1.47907	1.49215	2.89559
O95819	M4K4_HUMAN	MAP4K4	Mitogen-activated protein ki4462.56se ki4462.56se ki4462.56se ki4462.56se 4	12000000	9900000	4462.56	10300000	8630000	4462.56	4462.56	4462.56	17900000	15100000	17900000	14700000		2689.04	2218.46	0.000249305	2308.09	1933.87	0.000249305	3383.71	4011.15	0.821229		0.858741	0.96212	0.176035			1635.83	1413.99	2465.23
O95831	AIFM1_HUMAN	AIFM1	Apoptosis-inducing factor 1, mitochondrial	82800000	72500000	78900000	83800000	82300000	81200000	80400000	88100000	86000000	61100000	56000000	49300000		1.02985	0.822928	0.917442	1.04229	0.934166	0.944186	0.75995	0.635641	0.573256		0.148007	0.377188	0.00204397			0.923407	0.973547	0.656282
O95832	CLD1_HUMAN	CLDN1	Claudin-1	4340000	4460000	5510000	4462.56	4462.56	2350000	3270000	2790000	4462.56	4462.56	4462.56	4462.56		1.32722	1.59857	1234.72	0.0013647	0.00159948	526.604	0.0013647	0.00159948	1		0.0642371	0.390397	0.118613			412.548	175.536	0.334321
O95834	EMAL2_HUMAN	EML2	Echinoderm microtubule-associated protein-like 2	5810000	3370000	6060000	4120000	4380000	7660000	5890000	8000000	5530000	3780000	3670000	4140000		0.986418	0.42125	1.09584	0.699491	0.5475	1.38517	0.641766	0.45875	0.748644		0.293477	0.473621	0.0290546			0.834503	0.877387	0.616386
O95861	BPNT1_HUMAN	BPNT1	3'(2'),5'-bisphosphate nucleotidase 1	21400000	21900000	22500000	22300000	23800000	24400000	27000000	27300000	26800000	15800000	16000000	16500000		0.792593	0.802198	0.839552	0.825926	0.871795	0.910448	0.585185	0.586081	0.615672		0.000128436	0.00529096	1.74e-06			0.811448	0.86939	0.595646
O95864	FADS2_HUMAN	FADS2	Acyl-CoA 6-desaturase	1340000	4462.56	2590000	4130000	4462.56	4120000	10200000	8520000	6640000	6310000	6570000	6430000		0.131373	0.000523775	0.39006	0.404902	0.000523775	0.620482	0.618627	0.771127	0.968373		0.004926	0.0292897	0.1221			0.173986	0.341969	0.786043
O95865	DDAH2_HUMAN	DDAH2	Putative hydrolase DDAH2	4960000	3520000	3170000	5000000	3870000	4200000	5250000	5320000	4080000	2200000	2110000	2320000		0.944762	0.661654	0.776961	0.952381	0.727444	1.02941	0.419048	0.396617	0.568627		0.215096	0.371497	0.00277347			0.794459	0.903079	0.461431
O95881	TXD12_HUMAN	TXNDC12	Thioredoxin domain-containing protein 12	157000000	193000000	169000000	134000000	135000000	145000000	93200000	123000000	144000000	77000000	82100000	87700000		1.68455	1.56911	1.17361	1.43777	1.09756	1.00694	0.82618	0.66748	0.609028		0.0433559	0.302078	0.0660401			1.47576	1.18076	0.700896
O95905	ECD_HUMAN	ECD	Protein ecdysoneless homolog	4462.56	4462.56	4462.56	4462.56	4462.56	591954	528927	1460000	4462.56	2740000	2580000	3020000		0.008437	0.00305655	1	0.008437	0.00305655	132.649	5.1803	1.76712	676.742		0.195906	0.377886	0.00891683			0.337165	44.2202	227.896
O95983	MBD3_HUMAN	MBD3	Methyl-CpG-binding domain protein 3	11000000	16500000	17900000	10900000	14100000	16900000	4462.56	7110000	9530000	4462.56	11900000	10500000		2464.95	2.32068	1.87828	2442.54	1.98312	1.77335	1	1.6737	1.10178		0.0541101	0.0654784	0.704888			823.051	815.434	1.25849
O95989	NUDT3_HUMAN	NUDT3	Diphosphoinositol polyphosphate phosphohydrolase 1	3210000	4260000	3190000	4040000	2890000	2600000	2670000	2760000	3250000	3350000	3440000	3970000		1.20225	1.54348	0.981538	1.51311	1.0471	0.8	1.25468	1.24638	1.22154		0.171484	0.583123	0.058637			1.24242	1.12007	1.24087
O95999	BCL10_HUMAN	BCL10	B-cell lymphoma/leukemia 10	4462.56	4462.56	3190000	4462.56	4462.56	4460000	4462.56	4462.56	4462.56	8800000	10800000	4462.56		1	1	714.836	1	1	999.426	1971.96	2420.14	1		0.373901	0.373901	0.120245			238.945	333.809	1464.37
O96000	NDUBA_HUMAN	NDUFB10	4462.56DH dehydroge4462.56se [ubiquinone] 1 beta subcomplex subunit 10	63900000	63400000	58700000	62600000	58000000	67800000	76600000	81900000	76600000	63500000	56700000	58700000		0.834204	0.774115	0.766319	0.817232	0.708181	0.885117	0.828982	0.692308	0.766319		0.00249973	0.00955312	0.0022095			0.791546	0.80351	0.762536
O96005	CLPT1_HUMAN	CLPTM1	Putative lipid scramblase CLPTM1	16400000	64500000	21600000	58100000	56700000	37000000	18400000	17500000	18200000	23200000	23100000	28600000		0.891304	3.68571	1.18681	3.15761	3.24	2.03297	1.26087	1.32	1.57143		0.349557	0.00879516	0.0195416			1.92128	2.81019	1.3841
O96008	TOM40_HUMAN	TOMM40	Mitochondrial import receptor subunit TOM40 homolog	108000000	80200000	95700000	98700000	96000000	88700000	87500000	84500000	74600000	125000000	114000000	127000000		1.23429	0.949112	1.28284	1.128	1.13609	1.18901	1.42857	1.34911	1.70241		0.236562	0.0668989	0.002091			1.15541	1.15103	1.49337
O96019	ACL6A_HUMAN	ACTL6A	Actin-like protein 6A	39900000	41600000	42700000	35600000	41300000	33900000	48100000	46300000	39600000	33700000	31800000	29000000		0.829522	0.898488	1.07828	0.740125	0.892009	0.856061	0.700624	0.686825	0.732323		0.294674	0.0865569	0.0108009			0.935431	0.829398	0.706591
O96028	NSD2_HUMAN	NSD2	Histone-lysine N-methyltransferase NSD2	111543	295093	114156	238676	326439	233993	114295	212380	278004	291604	390238	203162		0.975922	1.38946	0.410627	2.08825	1.53705	0.841689	2.55133	1.83745	0.730788		0.73539	0.313593	0.264058			0.925336	1.489	1.70652
P00156	CYB_HUMAN	MT-CYB	Cytochrome b	8340000	4462.56	8500000	4462.56	4462.56	4462.56	9680000	9510000	8580000	4462.56	4462.56	4462.56		0.86157	0.000469249	0.990676	0.000461008	0.000469249	0.000520112	0.000461008	0.000469249	0.000520112		0.267033	1.11e-05	1.11e-05			0.617572	0.000483456	0.000483456
P00167	CYB5_HUMAN	CYB5A	Cytochrome b5	3890000	3050000	2990000	1380000	4462.56	1910000	3050000	3770000	3120000	3450000	3870000	4550000		1.27541	0.809019	0.958333	0.452459	0.0011837	0.612179	1.13115	1.02653	1.45833		0.993244	0.0224087	0.177864			1.01425	0.355274	1.20534
P00338	LDHA_HUMAN	LDHA	L-lactate dehydroge4462.56se A chain	2640000000	1810000000	2230000000	2260000000	2110000000	2140000000	2730000000	2660000000	2110000000	1890000000	1720000000	1980000000		0.967033	0.680451	1.05687	0.827839	0.793233	1.01422	0.692308	0.646617	0.938389		0.427161	0.176534	0.0389028			0.901452	0.87843	0.759104
P00367	DHE3_HUMAN	GLUD1	Glutamate dehydroge4462.56se 1, mitochondrial	108000000	86200000	103000000	96900000	98200000	89400000	116000000	112000000	94900000	106000000	102000000	115000000		0.931034	0.769643	1.08535	0.835345	0.876786	0.942044	0.913793	0.910714	1.2118		0.40624	0.142652	0.996678			0.928677	0.884725	1.0121
P00374	DYR_HUMAN	DHFR	Dihydrofolate reductase	56700000	63900000	61800000	62200000	72200000	105000000	90600000	82200000	86800000	47200000	50400000	43500000		0.625828	0.777372	0.711982	0.686534	0.878345	1.20968	0.520971	0.613139	0.501152		0.00135344	0.635662	0.000230405			0.705061	0.924852	0.545087
P00387	NB5R3_HUMAN	CYB5R3	4462.56DH-cytochrome b5 reductase 3	123000000	114000000	137000000	111000000	94600000	105000000	178000000	170000000	143000000	159000000	144000000	136000000		0.691011	0.670588	0.958042	0.623596	0.556471	0.734266	0.893258	0.847059	0.951049		0.0357457	0.00663248	0.239444			0.773214	0.638111	0.897122
P00390	GSHR_HUMAN	GSR	Glutathione reductase, mitochondrial	188000000	184000000	179000000	184000000	191000000	170000000	161000000	167000000	158000000	169000000	149000000	203000000		1.1677	1.1018	1.13291	1.14286	1.14371	1.07595	1.04969	0.892216	1.28481		0.00429348	0.0428942	0.505866			1.13414	1.12084	1.07557
P00403	COX2_HUMAN	MT-CO2	Cytochrome c oxidase subunit 2	311000000	297000000	248000000	298000000	258000000	313000000	304000000	278000000	375000000	238000000	210000000	228000000		1.02303	1.06835	0.661333	0.980263	0.928058	0.834667	0.782895	0.755396	0.608		0.387059	0.428299	0.0358931			0.917568	0.914329	0.71543
P00441	SODC_HUMAN	SOD1	Superoxide dismutase [Cu-Zn]	313000000	296000000	327000000	212000000	194000000	333000000	399000000	342000000	339000000	244000000	215000000	257000000		0.784461	0.865497	0.964602	0.531328	0.567251	0.982301	0.611529	0.628655	0.758112		0.0891371	0.0761982	0.00631803			0.87152	0.693627	0.666099
P00491	PNPH_HUMAN	PNP	Purine nucleoside phosphorylase	165000000	153000000	165000000	150000000	165000000	156000000	142000000	146000000	138000000	96200000	98700000	105000000		1.16197	1.04795	1.19565	1.05634	1.13014	1.13043	0.677465	0.676027	0.76087		0.0146887	0.0383715	0.000272842			1.13519	1.10564	0.704787
P00492	HPRT_HUMAN	HPRT1	Hypoxanthine-guanine phosphoribosyltransferase	183000000	175000000	185000000	172000000	189000000	165000000	188000000	217000000	185000000	149000000	135000000	139000000		0.973404	0.806452	1	0.914894	0.870968	0.891892	0.792553	0.62212	0.751351		0.215276	0.161653	0.0072243			0.926619	0.892584	0.722008
P00505	AATM_HUMAN	GOT2	Aspartate aminotransferase, mitochondrial	223000000	223000000	240000000	242000000	257000000	252000000	224000000	229000000	221000000	240000000	209000000	232000000		0.995536	0.973799	1.08597	1.08036	1.12227	1.14027	1.07143	0.912664	1.04977		0.549553	0.00676885	0.819552			1.01844	1.1143	1.01129
P00533	EGFR_HUMAN	EGFR	Epidermal growth factor receptor	36400000	39900000	40600000	37900000	38800000	45000000	18500000	18700000	19500000	36700000	36600000	35700000		1.96757	2.13369	2.08205	2.04865	2.07487	2.30769	1.98378	1.95722	1.83077		0.000114007	0.000653272	2.45e-06			2.0611	2.14374	1.92392
P00558	PGK1_HUMAN	PGK1	Phosphoglycerate ki4462.56se 1	1020000000	873000000	957000000	1110000000	1150000000	1070000000	1100000000	1160000000	926000000	1000000000	903000000	1150000000		0.927273	0.752586	1.03348	1.00909	0.991379	1.15551	0.909091	0.778448	1.2419		0.244122	0.551277	0.68171			0.904445	1.05199	0.97648
P00568	KAD1_HUMAN	AK1	Adenylate ki4462.56se isoenzyme 1	223000000	243000000	212000000	190000000	190000000	151000000	276000000	278000000	277000000	126000000	121000000	114000000		0.807971	0.874101	0.765343	0.688406	0.683453	0.545126	0.456522	0.435252	0.411552		0.00496239	0.00154217	1.54e-06			0.815805	0.638995	0.434442
P00747	PLMN_HUMAN	PLG	Plasminogen	4462.56	4462.56	4462.56	4462.56	4462.56	1260000	4462.56	4462.56	4462.56	871424	1030000	751690		1	1	1	1	1	282.349	195.274	230.809	168.444		#DIV/0!	0.373901	0.000399818			1	94.783	198.176
P00846	ATP6_HUMAN	MT-ATP6	ATP synthase subunit a	124000000	136000000	159000000	144000000	114000000	155000000	171000000	204000000	176000000	127000000	111000000	125000000		0.725146	0.666667	0.903409	0.842105	0.558824	0.880682	0.74269	0.544118	0.710227		0.038785	0.0451265	0.0053991			0.765074	0.760537	0.665678
P00918	CAH2_HUMAN	CA2	Carbonic anhydrase 2	47700000	39500000	44200000	52400000	54900000	49100000	79600000	81300000	73000000	46600000	34600000	59600000		0.599246	0.485855	0.605479	0.658291	0.675277	0.672603	0.585427	0.425584	0.816438		0.000597698	0.00104885	0.0153896			0.563527	0.668724	0.60915
P01023	A2MG_HUMAN	A2M	Alpha-2-macroglobulin	6860000	8640000	8260000	7010000	6760000	6980000	16400000	17200000	16200000	10300000	9300000	11400000		0.418293	0.502326	0.509877	0.427439	0.393023	0.430864	0.628049	0.540698	0.703704		0.000152457	6.71e-06	0.000766236			0.476832	0.417109	0.62415
P01033	TIMP1_HUMAN	TIMP1	Metalloprotei4462.56se inhibitor 1	8810000	6870000	11100000	7520000	11000000	4840000	5180000	4960000	4462.56	4462.56	4462.56	4462.56		1.70077	1.38508	2487.36	1.45174	2.21774	1084.58	0.000861498	0.00089971	1		0.0564588	0.147404	0.116304			830.149	362.75	0.33392
P01111	RASN_HUMAN	NRAS	GTPase NRas	58800000	70800000	60900000	59000000	62700000	83800000	56900000	60000000	59300000	55000000	48400000	28600000		1.03339	1.18	1.02698	1.03691	1.045	1.41315	0.966608	0.806667	0.482293		0.279858	0.277738	0.138866			1.08012	1.16502	0.751856
P01116	RASK_HUMAN	KRAS	GTPase KRas	418773	4462.56	4462.56	4462.56	4462.56	4462.56	4462.56	4462.56	507835	2850000	3060000	2200000		93.8414	1	0.00878742	1	1	0.00878742	638.647	685.705	4.33212		0.89794	0.373901	0.00120241			31.6167	0.669596	442.895
P01130	LDLR_HUMAN	LDLR	Low-density lipoprotein receptor	1450000	3130000	2540000	1900000	1380000	1600000	1140000	862033	880676	3000000	3730000	4370000		1.27193	3.63095	2.88415	1.66667	1.60087	1.81679	2.63158	4.32698	4.9621		0.0476451	0.0191684	0.00251182			2.59568	1.69477	3.97355
P01270	PTHY_HUMAN	PTH	Parathyroid hormone	4462.56	6240000	4050000	6680000	8190000	4462.56	4160000	3080000	4462.56	4462.56	410218	4462.56		0.00107273	2.02597	907.551	1.60577	2.65909	1	0.00107273	0.133188	1		0.669432	0.416013	0.143389			303.193	1.75495	0.378087
P01889	HLAB_HUMAN	HLA-B	HLA class I histocompatibility antigen, B alpha chain	242000000	235000000	230000000	231000000	260000000	218000000	169000000	206000000	176000000	353000000	354000000	383000000		1.43195	1.14078	1.30682	1.36686	1.26214	1.23864	2.08876	1.71845	2.17614		0.0118664	0.0351404	0.000279784			1.29318	1.28921	1.99445
P02461	CO3A1_HUMAN	COL3A1	Collagen alpha-1(III) chain	4462.56	4462.56	4462.56	4462.56	4462.56	4462.56	6250000	6400000	6750000	4462.56	1060000	4462.56		0.00071401	0.000697275	0.00066112	0.00071401	0.000697275	0.00066112	0.00071401	0.165625	0.00066112		1.65e-06	1.65e-06	8.91e-05			0.000690802	0.000690802	0.0556667
P02511	CRYAB_HUMAN	CRYAB	Alpha-crystallin B chain	17100000	13300000	17800000	11700000	14700000	4462.56	27600000	25000000	31100000	36300000	29300000	22800000		0.619565	0.532	0.572347	0.423913	0.588	0.000143491	1.31522	1.172	0.733119		0.00629145	0.0166305	0.732866			0.574637	0.337352	1.07345
P02533	K1C14_HUMAN	KRT14	Keratin, type I cytoskeletal 14	1460000	7920000	3180000	2720000	3840000	2730000	3380000	2150000	2670000	1750000	2110000	5570000		0.431953	3.68372	1.19101	0.804734	1.78605	1.02247	0.517751	0.981395	2.08614		0.500426	0.519414	0.762791			1.76889	1.20442	1.1951
P02538	K2C6A_HUMAN	KRT6A	Keratin, type II cytoskeletal 6A	4462.56	28600000	4462.56	5650000	6220000	6630000	4900000	4462.56	5470000	4462.56	4462.56	4120000		0.000910727	6408.88	0.000815824	1.15306	1393.82	1.21207	0.000910727	1	0.753199		0.564453	0.1982	0.399827			2136.29	465.395	0.584703
P02545	LM4462.56_HUMAN	LM4462.56	Prelamin-A/C	760000000	806000000	774000000	840000000	760000000	783000000	912000000	986000000	850000000	1040000000	979000000	1030000000		0.833333	0.817444	0.910588	0.921053	0.770791	0.921176	1.14035	0.992901	1.21176		0.0308144	0.0570892	0.082891			0.853789	0.871007	1.11501
P02585	TNNC2_HUMAN	TNNC2	Troponin C, skeletal muscle	355000000	555000000	482000000	332000000	378000000	542000000	199000000	304000000	354000000	121000000	145000000	121000000		1.78392	1.82566	1.36158	1.66834	1.24342	1.53107	0.60804	0.476974	0.341808		0.0739905	0.168405	0.0278196			1.65705	1.48095	0.475607
P02656	APOC3_HUMAN	APOC3	Apolipoprotein C-III	1310000	2060000	2130000	1110000	1400000	1700000	4462.56	4462.56	4462.56	3550000	3510000	2890000		293.553	461.618	477.305	248.736	313.721	380.947	795.508	786.544	647.61		0.00222941	0.0011979	0.000101043			410.825	314.468	743.221
P02765	FETUA_HUMAN	AHSG	Alpha-2-HS-glycoprotein	51600000	34400000	32900000	31900000	31500000	30400000	22000000	36200000	35400000	31400000	50300000	33200000		2.34545	0.950276	0.929379	1.45	0.870166	0.858757	1.42727	1.3895	0.937853		0.327297	0.989196	0.402056			1.40837	1.05964	1.25154
P02768	ALBU_HUMAN	ALB	Albumin	172000000	92800000	148000000	127000000	226000000	144000000	203000000	136000000	94000000	750000000	951000000	975000000		0.847291	0.682353	1.57447	0.625616	1.66176	1.53191	3.69458	6.99265	10.3723		0.872797	0.65359	0.000664567			1.0347	1.2731	7.01986
P02786	TFR1_HUMAN	TFRC	Transferrin receptor protein 1	147000000	151000000	152000000	143000000	127000000	150000000	118000000	120000000	117000000	215000000	211000000	218000000		1.24576	1.25833	1.29915	1.21186	1.05833	1.28205	1.82203	1.75833	1.86325		5.66e-05	0.0342932	1.66e-06			1.26775	1.18408	1.81454
P02788	TRFL_HUMAN	LTF	Lactotransferrin	41500000	28100000	19800000	36400000	37100000	47300000	24400000	20300000	4462.56	43500000	48000000	47000000		1.70082	1.38424	4436.92	1.4918	1.82759	10599.3	1.78279	2.36453	10532.1		0.204605	0.0381312	0.0151071			1480	3534.21	3512.07
P02792	FRIL_HUMAN	FTL	Ferritin light chain	9160000	10100000	8950000	12900000	13400000	10200000	4462.56	4462.56	4462.56	4462.56	10000000	4462.56		2052.63	2263.27	2005.58	2890.72	3002.76	2285.68	1	2240.87	1		1.19e-05	0.000256053	0.373901			2107.16	2726.39	747.622
P02794	FRIH_HUMAN	FTH1	Ferritin heavy chain	8010000	5690000	6100000	4500000	3460000	3990000	3970000	3660000	3410000	5990000	7200000	5450000		2.01763	1.55464	1.78886	1.1335	0.945355	1.17009	1.50882	1.96721	1.59824		0.0163504	0.424154	0.00949794			1.78704	1.08298	1.69142
P02795;P04732;P13640;P80297;Q8N339	MT1E_HUMAN;MT1G_HUMAN;MT1M_HUMAN;MT1X_HUMAN;MT2_HUMAN	MT1E;MT1G;MT1M;MT1X;MT2A	Metallothionein-2	350600	290839	172037	313589	236728	337770	144060	403660	207671	133426	86287.1	192585		2.43371	0.720505	0.828411	2.17679	0.586454	1.62647	0.926184	0.213762	0.927356		0.847045	0.625738	0.244793			1.32754	1.46324	0.689101
P03891	NU2M_HUMAN	MT-ND2	4462.56DH-ubiquinone oxidoreductase chain 2	4750000	2470000	3930000	4462.56	4462.56	2150000	5630000	5130000	3220000	3390000	4190000	2830000		0.843694	0.481481	1.2205	0.000792639	0.000869895	0.667702	0.602131	0.816764	0.878882		0.395428	0.0183952	0.226622			0.848558	0.223121	0.765926
P03897	NU3M_HUMAN	MT-ND3	4462.56DH-ubiquinone oxidoreductase chain 3	4500000	2950000	2960000	1820000	4430000	2080000	2670000	4780000	3040000	4462.56	3030000	2590000		1.68539	0.617155	0.973684	0.681648	0.926778	0.684211	0.00167137	0.633891	0.851974		0.9759	0.532267	0.230001			1.09208	0.764212	0.495845
P03905	NU4M_HUMAN	MT-ND4	4462.56DH-ubiquinone oxidoreductase chain 4	4462.56	4530000	5290000	4462.56	4462.56	4462.56	5920000	3370000	4462.56	4462.56	5750000	3530000		0.000753811	1.34421	1185.42	0.000753811	0.0013242	1	0.000753811	1.70623	791.026		0.944353	0.145232	0.998956			395.588	0.334026	264.244
P03923	NU6M_HUMAN	MT-ND6	4462.56DH-ubiquinone oxidoreductase chain 6	4710000	4462.56	4840000	4462.56	4462.56	4462.56	5850000	4980000	4670000	3640000	3040000	2550000		0.805128	0.000896096	1.0364	0.000762831	0.000896096	0.00095558	0.622222	0.610442	0.546039		0.290724	0.000127473	0.0115552			0.614142	0.000871502	0.592901
P04004	VTNC_HUMAN	VTN	Vitronectin	4310000	14500000	11400000	10000000	14900000	6870000	4462.56	4462.56	4620000	6620000	5160000	5760000		965.813	3249.26	2.46753	2240.87	3338.89	1.48701	1483.45	1156.29	1.24675		0.065453	0.0318645	0.0542677			1405.85	1860.41	880.329
P04040	CATA_HUMAN	CAT	Catalase	23500000	20800000	21300000	24500000	22800000	18300000	27400000	26600000	34500000	27800000	29400000	30300000		0.857664	0.781955	0.617391	0.894161	0.857143	0.530435	1.0146	1.10526	0.878261		0.0446991	0.0706098	0.904717			0.752337	0.760579	0.999374
P04062	GBA1_HUMAN	GBA1	Lysosomal acid glucosylceramidase	25000000	21100000	22600000	26100000	22600000	23000000	25500000	24200000	23700000	22200000	24900000	21700000		0.980392	0.871901	0.953586	1.02353	0.933884	0.970464	0.870588	1.02893	0.915612		0.280345	0.668765	0.246117			0.935293	0.975959	0.938375
P04066	FUCO_HUMAN	FUCA1	Tissue alpha-L-fucosidase	2180000	3400000	3440000	4462.56	2550000	3360000	2810000	4230000	3470000	4462.56	4462.56	4462.56		0.775801	0.803783	0.991354	0.0015881	0.602837	0.9683	0.0015881	0.00105498	0.00128604		0.44189	0.232976	0.00103722			0.856979	0.524242	0.00130971
P04075	ALDOA_HUMAN	ALDOA	Fructose-bisphosphate aldolase A	1170000000	1100000000	1120000000	1280000000	1280000000	1130000000	1200000000	1230000000	1090000000	1190000000	1150000000	1440000000		0.975	0.894309	1.02752	1.06667	1.04065	1.0367	0.991667	0.934959	1.3211		0.412111	0.436788	0.435955			0.965611	1.048	1.08258
P04080	CYTB_HUMAN	CSTB	Cystatin-B	35300000	25700000	37800000	14800000	10600000	4462.56	41500000	54400000	28300000	26300000	34200000	19900000		0.850602	0.472426	1.33569	0.356627	0.194853	0.000157688	0.633735	0.628676	0.70318		0.369932	0.0195392	0.164611			0.886239	0.183879	0.655197
P04083	ANXA1_HUMAN	ANXA1	Annexin A1	469000000	487000000	505000000	477000000	502000000	478000000	498000000	549000000	425000000	574000000	490000000	584000000		0.941767	0.887067	1.18824	0.957831	0.91439	1.12471	1.15261	0.892532	1.37412		0.926722	0.898759	0.277612			1.00569	0.998976	1.13975
P04114	APOB_HUMAN	APOB	Apolipoprotein B-100	4462.56	4462.56	4462.56	4462.56	4060000	4462.56	4462.56	4462.56	4462.56	31000000	28800000	31200000		1	1	1	1	909.792	1	6946.69	6453.69	6991.5		#DIV/0!	0.373901	2.47e-06			1	303.931	6797.29
P04150	GCR_HUMAN	NR3C1	Glucocorticoid receptor	5200000	4010000	4810000	4500000	4560000	4940000	7040000	7830000	6520000	5360000	5470000	4630000		0.738636	0.512133	0.73773	0.639205	0.582375	0.757669	0.761364	0.698595	0.710123		0.00898395	0.00369264	0.0129724			0.662833	0.65975	0.72336
P04179	SODM_HUMAN	SOD2	Superoxide dismutase [Mn], mitochondrial	58200000	49500000	52300000	46100000	39000000	33600000	4462.56	25100000	14300000	43900000	47300000	64600000		13041.8	1.97211	3.65734	10330.4	1.55378	2.34965	9837.4	1.88446	4.51748		0.00644542	0.0312148	0.0160769			4349.16	3444.77	3281.27
P04181	OAT_HUMAN	OAT	Ornithine aminotransferase, mitochondrial	35300000	28300000	27700000	29900000	28200000	31500000	31900000	28700000	32400000	26800000	28000000	27400000		1.10658	0.986063	0.854938	0.937304	0.982578	0.972222	0.840125	0.97561	0.845679		0.844067	0.492068	0.0409011			0.982528	0.964035	0.887138
P04183	KITH_HUMAN	TK1	Thymidine ki4462.56se, cytosolic	4860000	4270000	5630000	4240000	4710000	3210000	4960000	4462.56	3740000	10800000	9880000	12400000		0.979839	956.85	1.50535	0.854839	1055.45	0.858289	2.17742	2213.98	3.31551		0.260619	0.500012	0.00811952			319.778	352.387	739.823
P04216	THY1_HUMAN	THY1	Thy-1 membrane glycoprotein	3660000	5130000	9440000	4462.56	4462.56	8500000	17800000	22000000	15000000	12500000	9750000	11700000		0.205618	0.233182	0.629333	0.000250706	0.000202844	0.566667	0.702247	0.443182	0.78		0.0103379	0.0114621	0.0338362			0.356044	0.18904	0.64181
P04264	K2C1_HUMAN	KRT1	Keratin, type II cytoskeletal 1	124000000	359000000	289000000	199000000	220000000	189000000	271000000	192000000	161000000	129000000	161000000	355000000		0.457565	1.86979	1.79503	0.734317	1.14583	1.17391	0.476015	0.838542	2.20497		0.556461	0.882941	0.93266			1.37413	1.01802	1.17318
P04350	TBB4A_HUMAN	TUBB4A	Tubulin beta-4A chain	1630000000	1870000000	1850000000	1880000000	1970000000	2000000000	1600000000	1820000000	1630000000	1510000000	1320000000	1740000000		1.01875	1.02747	1.13497	1.175	1.08242	1.22699	0.94375	0.725275	1.06748		0.387528	0.0265363	0.315653			1.0604	1.16147	0.91217
P04406	G3P_HUMAN	GAPDH	Glyceraldehyde-3-phosphate dehydroge4462.56se	5040000000	4650000000	5110000000	5850000000	4820000000	4850000000	5250000000	5180000000	4740000000	4450000000	4510000000	5280000000		0.96	0.897683	1.07806	1.11429	0.930502	1.02321	0.847619	0.870656	1.11392		0.595888	0.770783	0.375656			0.978581	1.02266	0.944066
P04439	HLAA_HUMAN	HLA-A	HLA class I histocompatibility antigen, A alpha chain	280000000	310000000	315000000	306000000	308000000	327000000	230000000	259000000	242000000	337000000	371000000	358000000		1.21739	1.19691	1.30165	1.33043	1.18919	1.35124	1.46522	1.43243	1.47934		0.0136375	0.00287058	0.00100792			1.23865	1.29029	1.459
P04632	CPNS1_HUMAN	CAPNS1	Calpain small subunit 1	153000000	195000000	192000000	132000000	150000000	136000000	151000000	196000000	183000000	173000000	150000000	129000000		1.01325	0.994898	1.04918	0.874172	0.765306	0.743169	1.1457	0.765306	0.704918		0.869397	0.060995	0.231462			1.01911	0.794216	0.871973
P04792	HSPB1_HUMAN	HSPB1	Heat shock protein beta-1	627000000	763000000	745000000	599000000	765000000	578000000	859000000	1010000000	899000000	1530000000	1330000000	1320000000		0.729919	0.755446	0.828699	0.697322	0.757426	0.642937	1.78114	1.31683	1.4683		0.0273653	0.0208398	0.00455716			0.771354	0.699228	1.52209
P04808	REL1_HUMAN	RLN1	Prorelaxin H1	4462.56	1880000	2610000	2350000	1840000	3300000	6580000	3840000	3530000	4462.56	4462.56	4100000		0.000678201	0.489583	0.739377	0.357143	0.479167	0.934844	0.000678201	0.00116212	1.16147		0.0640721	0.111872	0.121644			0.409879	0.590385	0.387771
P04818	TYSY_HUMAN	TYMS	Thymidylate synthase	38100000	37200000	41700000	39700000	35900000	31500000	42700000	45800000	44500000	42700000	37700000	46500000		0.892272	0.812227	0.937079	0.929742	0.783843	0.707865	1	0.823144	1.04494		0.0314619	0.0271018	0.493604			0.880526	0.80715	0.956029
P04843	RPN1_HUMAN	RPN1	Dolichyl-diphosphooligosaccharide--protein glycosyltransferase subunit 1	278000000	260000000	263000000	288000000	261000000	244000000	244000000	250000000	243000000	252000000	250000000	249000000		1.13934	1.04	1.0823	1.18033	1.044	1.00412	1.03279	1	1.02469		0.0234474	0.224248	0.118815			1.08722	1.07615	1.01916
P04844	RPN2_HUMAN	RPN2	Dolichyl-diphosphooligosaccharide--protein glycosyltransferase subunit 2	113000000	92600000	107000000	90100000	81800000	80400000	102000000	103000000	98200000	108000000	101000000	113000000		1.10784	0.899029	1.08961	0.883333	0.794175	0.818737	1.05882	0.980583	1.15071		0.641288	0.00724618	0.172223			1.03216	0.832082	1.06337
P04899	G4462.56I2_HUMAN	G4462.56I2	Guanine nucleotide-binding protein G(i) subunit alpha-2	146000000	137000000	148000000	160000000	150000000	147000000	165000000	173000000	170000000	160000000	166000000	158000000		0.884848	0.791908	0.870588	0.969697	0.867052	0.864706	0.969697	0.959538	0.929412		0.00335019	0.0204824	0.075324			0.849115	0.900485	0.952882
P04908;Q7L7L0	H2A1B_HUMAN;H2A3_HUMAN	H2AC25;H2AC4	Histone H2A type 1-B/E	22800000	19700000	8290000	83900000	87300000	88900000	11700000	15600000	24700000	153000000	134000000	287000000		1.94872	1.26282	0.335628	7.17094	5.59615	3.59919	13.0769	8.58974	11.6194		0.948398	7.32e-05	0.0227087			1.18239	5.45543	11.0954
P04920	B3A2_HUMAN	SLC4A2	Anion exchange protein 2	6470000	5380000	6130000	3670000	4462.56	4500000	8080000	5700000	5010000	4900000	5050000	5880000		0.800743	0.94386	1.22355	0.454208	0.000782905	0.898204	0.606436	0.885965	1.17365		0.79739	0.100747	0.370369			0.989385	0.451065	0.888684
P05023	AT1A1_HUMAN	ATP1A1	Sodium/potassium-transporting ATPase subunit alpha-1	218000000	216000000	210000000	228000000	215000000	205000000	197000000	203000000	194000000	176000000	191000000	187000000		1.1066	1.06404	1.08247	1.15736	1.05911	1.0567	0.893401	0.940887	0.963918		0.00957152	0.065895	0.0625892			1.08437	1.09106	0.932735
P05026	AT1B1_HUMAN	ATP1B1	Sodium/potassium-transporting ATPase subunit beta-1	98900000	108000000	104000000	112000000	113000000	111000000	89800000	85100000	94400000	59800000	52000000	69500000		1.10134	1.2691	1.10169	1.24722	1.32785	1.17585	0.665924	0.611046	0.736229		0.0210678	0.00126496	0.0068882			1.15738	1.2503	0.671066
P05067	A4_HUMAN	APP	Amyloid-beta precursor protein	6490000	6940000	6750000	3860000	3670000	4600000	4760000	5440000	5130000	8890000	9990000	8480000		1.36345	1.27574	1.31579	0.810924	0.674632	0.896686	1.86765	1.8364	1.65302		0.00237277	0.0365506	0.00123136			1.31832	0.794081	1.78569
P05091	ALDH2_HUMAN	ALDH2	Aldehyde dehydroge4462.56se, mitochondrial	48800000	45200000	44700000	48800000	50100000	44100000	54400000	53900000	53500000	45100000	48100000	52000000		0.897059	0.83859	0.835514	0.897059	0.929499	0.824299	0.829044	0.892393	0.971963		0.004273	0.0271734	0.0515384			0.857054	0.883619	0.8978
P05114	HMGN1_HUMAN	HMGN1	Non-histone chromosomal protein HMG-14	3340000	3810000	3410000	3960000	3800000	3880000	3310000	5280000	3090000	8380000	5810000	7860000		1.00906	0.721591	1.10356	1.19637	0.719697	1.25566	2.53172	1.10038	2.54369		0.627501	0.98567	0.030059			0.944738	1.05725	2.0586
P05141	ADT2_HUMAN	SLC25A5	ADP/ATP translocase 2	365000000	249000000	253000000	343000000	291000000	317000000	321000000	276000000	260000000	333000000	377000000	398000000		1.13707	0.902174	0.973077	1.06854	1.05435	1.21923	1.03738	1.36594	1.53077		0.940801	0.255635	0.034125			1.00411	1.11404	1.31136
P05161	ISG15_HUMAN	ISG15	Ubiquitin-like protein ISG15	500000000	360000000	500000000	344000000	321000000	267000000	149000000	148000000	86400000	201000000	225000000	197000000		3.3557	2.43243	5.78704	2.30872	2.16892	3.09028	1.34899	1.52027	2.28009		0.003103	0.00404051	0.0237142			3.85839	2.52264	1.71645
P05166	PCCB_HUMAN	PCCB	Propionyl-CoA carboxylase beta chain, mitochondrial	933701	743308	674929	783466	1040000	953567	676142	791434	1030000	568905	643181	736883		1.38092	0.939191	0.655271	1.15873	1.31407	0.925793	0.841399	0.812678	0.71542		0.7274	0.508915	0.186919			0.991796	1.13286	0.789832
P05186	PPBT_HUMAN	ALPL	Alkaline phosphatase, tissue-nonspecific isozyme	7600000	8020000	7880000	7020000	8300000	5800000	8810000	9300000	9010000	7390000	7720000	5880000		0.862656	0.862366	0.874584	0.796822	0.892473	0.643729	0.83882	0.830108	0.652608		0.00304977	0.053057	0.0249206			0.866535	0.777675	0.773845
P05198	IF2A_HUMAN	EIF2S1	Eukaryotic translation initiation factor 2 subunit 1	264000000	257000000	284000000	236000000	237000000	240000000	213000000	253000000	241000000	153000000	163000000	176000000		1.23944	1.01581	1.17842	1.10798	0.936759	0.995851	0.71831	0.644269	0.73029		0.0851044	0.874808	0.00620285			1.14456	1.01353	0.697623
P05204	HMGN2_HUMAN	HMGN2	Non-histone chromosomal protein HMG-17	2500000	3690000	2310000	2690000	2690000	2880000	1020000	1670000	2450000	4090000	2080000	3490000		2.45098	2.20958	0.942857	2.63725	1.61078	1.17551	4.0098	1.24551	1.42449		0.134277	0.0677113	0.10628			1.86781	1.80785	2.2266
P05362	ICAM1_HUMAN	ICAM1	Intercellular adhesion molecule 1	2040000	2600000	3110000	1890000	2390000	1740000	4462.56	4462.56	763243	2830000	3120000	3930000		457.137	582.625	4.07472	423.524	535.567	2.27975	634.165	699.15	5.14908		0.0043266	0.00546443	0.0018593			347.946	320.457	446.155
P05386	RLA1_HUMAN	RPLP1	Large ribosomal subunit protein P1	271000000	306000000	336000000	289000000	394000000	250000000	371000000	344000000	300000000	321000000	394000000	512000000		0.730458	0.889535	1.12	0.778976	1.14535	0.833333	0.865229	1.14535	1.70667		0.290597	0.597442	0.29973			0.913331	0.919219	1.23908
P05387	RLA2_HUMAN	RPLP2	Large ribosomal subunit protein P2	1320000000	1220000000	1410000000	938000000	912000000	904000000	952000000	1190000000	1130000000	1580000000	1680000000	1310000000		1.38655	1.02521	1.24779	0.985294	0.766387	0.8	1.65966	1.41176	1.15929		0.0661779	0.0750376	0.0302788			1.21985	0.85056	1.41024
P05388	RLA0_HUMAN	RPLP0	Large ribosomal subunit protein uL10	588000000	572000000	595000000	554000000	594000000	625000000	601000000	569000000	533000000	491000000	473000000	468000000		0.978369	1.00527	1.11632	0.921797	1.04394	1.17261	0.816972	0.831283	0.878049		0.451269	0.457856	0.012317			1.03332	1.04611	0.842101
P05413	FABPH_HUMAN	FABP3	Fatty acid-binding protein, heart	1420000	2540000	2000000	1550000	1860000	1600000	4462.56	3840000	1300000	4462.56	4462.56	4462.56		318.203	0.661458	1.53846	347.334	0.484375	1.23077	1	0.00116212	0.00343274		0.827957	0.970276	0.203548			106.801	116.35	0.334865
P05455	LA_HUMAN	SSB	Lupus La protein	33500000	29600000	31200000	38800000	43200000	34100000	42900000	48700000	37800000	38100000	40000000	41800000		0.780886	0.607803	0.825397	0.904429	0.887064	0.902116	0.888112	0.821355	1.10582		0.0249698	0.340498	0.394833			0.738028	0.89787	0.938429
P05556	ITB1_HUMAN	ITGB1	Integrin beta-1	281000000	294000000	279000000	280000000	294000000	343000000	241000000	273000000	266000000	300000000	255000000	303000000		1.16598	1.07692	1.04887	1.16183	1.07692	1.28947	1.24481	0.934066	1.1391		0.0842398	0.100064	0.228677			1.09726	1.17607	1.10599
P05783	K1C18_HUMAN	KRT18	Keratin, type I cytoskeletal 18	633000000	636000000	687000000	588000000	680000000	619000000	703000000	874000000	873000000	598000000	582000000	402000000		0.900427	0.727689	0.786942	0.836415	0.778032	0.709049	0.85064	0.665904	0.460481		0.0503963	0.0406563	0.0269055			0.805019	0.774499	0.659008
P05787	K2C8_HUMAN	KRT8	Keratin, type II cytoskeletal 8	2180000000	2340000000	2380000000	1970000000	1940000000	1870000000	2620000000	2720000000	2340000000	1560000000	1690000000	1210000000		0.832061	0.860294	1.01709	0.751908	0.713235	0.799145	0.59542	0.621324	0.517094		0.114283	0.00573362	0.00421646			0.90315	0.754763	0.577946
P06132	DCUP_HUMAN	UROD	Uroporphyrinogen decarboxylase	26600000	25400000	21100000	34900000	27900000	22300000	26500000	30600000	34600000	19800000	17600000	23100000		1.00377	0.830065	0.609827	1.31698	0.911765	0.644509	0.74717	0.575163	0.66763		0.0971243	0.638161	0.0213562			0.814555	0.957752	0.663321
P06280	AGAL_HUMAN	GLA	Alpha-galactosidase A	27600000	29900000	27900000	25500000	31100000	29100000	23500000	25000000	28900000	22400000	16700000	19500000		1.17447	1.196	0.965398	1.08511	1.244	1.00692	0.953191	0.668	0.67474		0.205106	0.294731	0.0528428			1.11196	1.11201	0.765311
P06396	GELS_HUMAN	GSN	Gelsolin	83400000	79400000	82500000	92000000	86600000	76700000	130000000	129000000	136000000	65600000	72200000	72300000		0.641538	0.615504	0.606618	0.707692	0.671318	0.563971	0.504615	0.55969	0.531618		3.71e-05	0.000731066	3.84e-05			0.62122	0.64766	0.531974
P06454	PTMA_HUMAN	PTMA	Prothymosin alpha	172000000	187000000	179000000	107000000	87200000	95500000	70100000	148000000	122000000	81000000	67400000	58200000		2.45364	1.26351	1.46721	1.52639	0.589189	0.782787	1.15549	0.455405	0.477049		0.0473159	0.515982	0.135321			1.72812	0.966122	0.695982
P06493	CDK1_HUMAN	CDK1	Cyclin-dependent ki4462.56se 1	125000000	111000000	132000000	96300000	102000000	116000000	133000000	132000000	118000000	87200000	86500000	60100000		0.93985	0.840909	1.11864	0.72406	0.772727	0.983051	0.655639	0.655303	0.509322		0.558587	0.0393658	0.00804078			0.966468	0.826613	0.606755
P06576	ATPB_HUMAN	ATP5F1B	ATP synthase subunit beta, mitochondrial	908000000	1010000000	940000000	1090000000	1110000000	978000000	970000000	1040000000	974000000	1140000000	1040000000	1180000000		0.936082	0.971154	0.965092	1.12371	1.06731	1.00411	1.17526	1	1.2115		0.327818	0.240268	0.0573897			0.957443	1.06504	1.12892
P06703	S10A6_HUMAN	S100A6	Protein S100-A6	1580000000	1630000000	1350000000	1920000000	1790000000	2250000000	1270000000	1620000000	1780000000	704000000	593000000	834000000		1.24409	1.00617	0.758427	1.51181	1.10494	1.26404	0.554331	0.366049	0.468539		0.842979	0.102171	0.00697776			1.0029	1.2936	0.462973
P06730	IF4E_HUMAN	EIF4E	Eukaryotic translation initiation factor 4E	84600000	127000000	110000000	123000000	121000000	125000000	94800000	97000000	112000000	69700000	64000000	73800000		0.892405	1.30928	0.982143	1.29747	1.24742	1.11607	0.735232	0.659794	0.658929		0.681969	0.017062	0.00626543			1.06128	1.22032	0.684651
P06733	ENOA_HUMAN	ENO1	Alpha-enolase	3560000000	3470000000	3600000000	3390000000	3390000000	2870000000	3990000000	4070000000	3660000000	3740000000	3360000000	3870000000		0.892231	0.85258	0.983607	0.849624	0.832924	0.784153	0.937343	0.825553	1.05738		0.0504031	0.0321413	0.275063			0.909472	0.822234	0.940091
P06737	PYGL_HUMAN	PYGL	Glycogen phosphorylase, liver form	80700000	61800000	72500000	77000000	73000000	63900000	91500000	86200000	81400000	57800000	58300000	64200000		0.881967	0.716937	0.890663	0.84153	0.846868	0.785012	0.631694	0.676334	0.788698		0.0767629	0.0360125	0.00181402			0.829856	0.82447	0.698909
P06744	G6PI_HUMAN	GPI	Glucose-6-phosphate isomerase	795000000	676000000	757000000	759000000	724000000	618000000	997000000	1020000000	781000000	867000000	741000000	847000000		0.797392	0.662745	0.96927	0.761284	0.709804	0.791293	0.869609	0.726471	1.08451		0.0860415	0.0560081	0.252478			0.809802	0.754127	0.893529
P06748	NPM_HUMAN	NPM1	Nucleophosmin	1600000000	1530000000	1580000000	1130000000	1110000000	1130000000	1310000000	1490000000	1110000000	1800000000	1600000000	1790000000		1.22137	1.02685	1.42342	0.862595	0.744966	1.01802	1.37405	1.07383	1.61261		0.0753917	0.176948	0.0287235			1.22388	0.875193	1.35349
P06753	TPM3_HUMAN	TPM3	Tropomyosin alpha-3 chain	126000000	112000000	129000000	64700000	55400000	50400000	128000000	131000000	100000000	129000000	135000000	88400000		0.984375	0.854962	1.29	0.505469	0.422901	0.504	1.00781	1.03053	0.884		0.823127	0.00423469	0.906838			1.04311	0.477457	0.974116
P06756	ITAV_HUMAN	ITGAV	Integrin alpha-V	47500000	54700000	49100000	52200000	48400000	49700000	43600000	41100000	45000000	44700000	47300000	44400000		1.08945	1.3309	1.09111	1.19725	1.17762	1.10444	1.02523	1.15085	0.986667		0.0430942	0.012598	0.202302			1.17049	1.15977	1.05425
P06858	LIPL_HUMAN	LPL	Lipoprotein lipase	10700000	11700000	29900000	23100000	11700000	20000000	49300000	46100000	38300000	8530000	4540000	4190000		0.217039	0.253796	0.780679	0.46856	0.253796	0.522193	0.173022	0.0984816	0.109399		0.0182663	0.00507263	0.000397852			0.417171	0.41485	0.126968
P06865	HEXA_HUMAN	HEXA	Beta-hexosaminidase subunit alpha	46700000	74500000	64200000	72200000	69400000	64600000	64300000	66400000	76000000	39200000	40800000	38700000		0.726283	1.12199	0.844737	1.12286	1.04518	0.85	0.609642	0.614458	0.509211		0.468652	0.97046	0.0013102			0.897669	1.00601	0.57777
P07093	GDN_HUMAN	SERPINE2	Glia-derived nexin	4462.56	4270000	4700000	4462.56	4462.56	5400000	4462.56	4462.56	4462.56	4462.56	4462.56	4020000		1	956.85	1053.21	1	1	1210.07	1	1	900.828		0.117032	0.373901	0.373901			670.352	404.023	300.943
P07099	HYEP_HUMAN	EPHX1	Epoxide hydrolase 1	175000000	113000000	143000000	163000000	182000000	167000000	225000000	185000000	140000000	312000000	316000000	304000000		0.777778	0.610811	1.02143	0.724444	0.983784	1.19286	1.38667	1.70811	2.17143		0.261752	0.641927	0.00682123			0.803339	0.967028	1.7554
P07108	ACBP_HUMAN	DBI	Acyl-CoA-binding protein	45400000	35600000	50600000	17800000	16600000	24300000	46300000	66200000	40300000	59500000	70500000	51200000		0.980562	0.537764	1.25558	0.384449	0.250755	0.602978	1.2851	1.06495	1.27047		0.475238	0.0185804	0.380721			0.924636	0.412727	1.20684
P07195	LDHB_HUMAN	LDHB	L-lactate dehydroge4462.56se B chain	2130000000	2030000000	2280000000	2070000000	2140000000	2030000000	2310000000	2100000000	1970000000	1460000000	1520000000	1350000000		0.922078	0.966667	1.15736	0.896104	1.01905	1.03046	0.632035	0.72381	0.685279		0.878557	0.677261	0.00351598			1.01537	0.981869	0.680374
P07199	CENPB_HUMAN	CENPB	Major centromere autoantigen B	293004	456099	375581	356466	478613	376495	347893	381230	296294	765380	716954	888180		0.842224	1.19639	1.2676	1.02464	1.25544	1.27068	2.20004	1.88063	2.99763		0.567459	0.241538	0.00137741			1.10207	1.18359	2.35944
P07203	GPX1_HUMAN	GPX1	Glutathione peroxidase 1	19200000	20400000	18600000	21900000	21900000	25400000	21700000	20700000	21600000	9890000	10200000	11000000		0.884793	0.985507	0.861111	1.00922	1.05797	1.17593	0.45576	0.492754	0.509259		0.0351274	0.225029	1.81e-05			0.91047	1.08104	0.485924
P07237	PDIA1_HUMAN	P4HB	Protein disulfide-isomerase	712000000	670000000	668000000	677000000	654000000	625000000	669000000	738000000	659000000	654000000	616000000	715000000		1.06428	0.907859	1.01366	1.01196	0.886179	0.948407	0.977578	0.834688	1.08498		0.861527	0.275265	0.517188			0.995264	0.948848	0.965748
P07305	H10_HUMAN	H1-0	Histone H1.0	23300000	26400000	22400000	19300000	20800000	21200000	22200000	21900000	25400000	4462.56	6330000	5500000		1.04955	1.20548	0.88189	0.869369	0.949772	0.834646	0.000201016	0.289041	0.216535		0.627159	0.0959784	0.00108205			1.04564	0.884596	0.168593
P07311	ACYP1_HUMAN	ACYP1	Acylphosphatase-1	15100000	15600000	14600000	9680000	9480000	10400000	19200000	18700000	23400000	6500000	5430000	9100000		0.786458	0.834225	0.623932	0.504167	0.506952	0.444444	0.338542	0.290374	0.388889		0.0245984	0.0022187	0.00190095			0.748205	0.485188	0.339268
P07339	CATD_HUMAN	CTSD	Cathepsin D	168000000	177000000	171000000	137000000	167000000	139000000	142000000	161000000	173000000	137000000	137000000	148000000		1.1831	1.09938	0.988439	0.964789	1.03727	0.803468	0.964789	0.850932	0.855491		0.229236	0.452702	0.138335			1.09031	0.935175	0.890404
P07355	ANXA2_HUMAN	ANXA2	Annexin A2	2440000000	2280000000	2120000000	2770000000	2750000000	2570000000	3030000000	3140000000	2750000000	2520000000	2390000000	3010000000		0.805281	0.726115	0.770909	0.914191	0.875796	0.934545	0.831683	0.761146	1.09455		0.00949514	0.104822	0.206985			0.767435	0.908178	0.895792
P07384	CAN1_HUMAN	CAPN1	Calpain-1 catalytic subunit	54500000	46500000	51100000	63700000	57400000	54800000	66600000	60700000	65300000	32800000	35600000	33400000		0.818318	0.766063	0.782542	0.956456	0.945634	0.839204	0.492492	0.586491	0.511485		0.00995775	0.156048	0.000107219			0.788974	0.913765	0.530156
P07437	TBB5_HUMAN	TUBB	Tubulin beta chain	2480000000	2410000000	2550000000	2680000000	2590000000	2310000000	2210000000	2370000000	2130000000	2330000000	2190000000	2520000000		1.12217	1.01688	1.19718	1.21267	1.09283	1.08451	1.0543	0.924051	1.1831		0.0402304	0.0927367	0.407024			1.11208	1.13	1.05382
P07477;P07478;Q8NHM4	TRY1_HUMAN;TRY2_HUMAN;TRY6_HUMAN	PRSS1;PRSS2;PRSS3P2	Serine protease 1	1110000	614063	717280	945916	1220000	2430000	877167	1010000	758017	4462.56	4462.56	4462.56		1.26544	0.607983	0.946258	1.07838	1.20792	3.20573	0.00508747	0.00441838	0.00588715		0.706074	0.231799	0.000271603			0.939893	1.83068	0.005131
P07602	SAP_HUMAN	PSAP	Prosaposin	198000000	243000000	229000000	110000000	116000000	169000000	151000000	217000000	187000000	162000000	177000000	150000000		1.31126	1.11982	1.2246	0.728477	0.534562	0.903743	1.07285	0.815668	0.802139		0.174612	0.116924	0.346028			1.21856	0.722261	0.896885
P07686	HEXB_HUMAN	HEXB	Beta-hexosaminidase subunit beta	74400000	63400000	60400000	70900000	65700000	61600000	60600000	66800000	61600000	47300000	47000000	49700000		1.22772	0.949102	0.980519	1.16997	0.983533	1	0.780528	0.703593	0.806818		0.547211	0.40621	0.00204365			1.05245	1.05117	0.763646
P07711	CATL1_HUMAN	CTSL	Procathepsin L	17800000	15900000	15600000	18600000	16800000	15300000	7660000	6880000	7450000	27400000	22600000	28100000		2.32376	2.31105	2.09396	2.4282	2.44186	2.05369	3.57702	3.28488	3.77181		0.000234202	0.000620929	0.000428596			2.24292	2.30792	3.54457
P07737	PROF1_HUMAN	PFN1	Profilin-1	2390000000	2030000000	2360000000	2910000000	2750000000	2200000000	2410000000	2590000000	2100000000	1960000000	1660000000	2080000000		0.991701	0.783784	1.12381	1.20747	1.06178	1.04762	0.813278	0.640927	0.990476		0.592783	0.382211	0.0699244			0.966432	1.10562	0.814894
P07741	APT_HUMAN	APRT	Adenine phosphoribosyltransferase	148000000	158000000	149000000	165000000	179000000	163000000	150000000	149000000	162000000	125000000	118000000	121000000		0.986667	1.0604	0.919753	1.1	1.20134	1.00617	0.833333	0.791946	0.746914		0.722574	0.0789993	0.00223465			0.988941	1.10251	0.790731
P07814	SYEP_HUMAN	EPRS1	Bifunctio4462.56l glutamate/proline--tR4462.56 ligase	185000000	147000000	169000000	161000000	159000000	160000000	205000000	214000000	180000000	177000000	179000000	170000000		0.902439	0.686916	0.938889	0.785366	0.742991	0.888889	0.863415	0.836449	0.944444		0.094866	0.0176338	0.0819625			0.842748	0.805748	0.881436
P07858	CATB_HUMAN	CTSB	Cathepsin B	9230000	8690000	8190000	4830000	4920000	6200000	8840000	10400000	10200000	5030000	5340000	4260000		1.04412	0.835577	0.802941	0.54638	0.473077	0.607843	0.569005	0.513462	0.417647		0.125639	0.00242901	0.00108626			0.894212	0.542433	0.500038
P07864	LDHC_HUMAN	LDHC	L-lactate dehydroge4462.56se C chain	1250000	4462.56	4462.56	981560	4462.56	4462.56	4462.56	4462.56	1860000	4462.56	4462.56	553057		280.108	1	0.00239923	219.954	1	0.00239923	1	1	0.297342		0.798401	0.696814	0.536427			93.7036	73.6523	0.765781
P07900	HS90A_HUMAN	HSP90AA1	Heat shock protein HSP 90-alpha	2630000000	2540000000	2590000000	2660000000	2500000000	2070000000	2070000000	2360000000	2080000000	3350000000	3190000000	3790000000		1.27053	1.07627	1.24519	1.28502	1.05932	0.995192	1.61836	1.35169	1.82212		0.0133895	0.296699	0.00329749			1.19733	1.11318	1.59739
P07902	GALT_HUMAN	GALT	Galactose-1-phosphate uridylyltransferase	4010000	3380000	4462.56	3560000	4462.56	4320000	4020000	5630000	4462.56	4462.56	4462.56	4462.56		0.997512	0.600355	1	0.885572	0.000792639	968.054	0.00111009	0.000792639	1		0.736061	0.796164	0.127089			0.865956	322.98	0.333968
P07910	HNRPC_HUMAN	HNRNPC	Heterogeneous nuclear ribonucleoproteins C1/C2	827000000	755000000	690000000	687000000	679000000	674000000	723000000	745000000	737000000	1040000000	937000000	852000000		1.14385	1.01342	0.936228	0.950207	0.911409	0.914518	1.43845	1.25772	1.15604		0.607125	0.0018047	0.0190989			1.03117	0.925378	1.28407
P07919	QCR6_HUMAN	UQCRH	Cytochrome b-c1 complex subunit 6, mitochondrial	9660000	19600000	6390000	5030000	13800000	18300000	1630000	8590000	18400000	16900000	11700000	17600000		5.92638	2.28172	0.347283	3.08589	1.60652	0.994565	10.3681	1.36205	0.956522		0.727979	0.672611	0.323468			2.8518	1.89566	4.22889
P07942	LAMB1_HUMAN	LAMB1	Laminin subunit beta-1	17600000	18600000	16700000	18500000	17600000	14000000	11500000	13100000	11500000	18900000	16200000	18900000		1.53043	1.41985	1.45217	1.6087	1.34351	1.21739	1.64348	1.23664	1.64348		0.0018549	0.0340302	0.00467157			1.46749	1.38987	1.50787
P07948	LYN_HUMAN	LYN	Tyrosine-protein ki4462.56se Lyn	638514	819086	4462.56	973485	1030000	910358	4462.56	4462.56	4462.56	4462.56	4462.56	4462.56		143.082	183.546	1	218.145	230.809	203.999	1	1	1		0.12226	9.71e-06	#DIV/0!			109.21	217.651	1
P07951	TPM2_HUMAN	TPM2	Tropomyosin beta chain	462000000	461000000	508000000	409000000	369000000	332000000	699000000	683000000	639000000	1210000000	1160000000	1240000000		0.660944	0.674963	0.794992	0.585122	0.540264	0.519562	1.73104	1.69839	1.94053		0.00115325	0.000443468	5.6e-05			0.7103	0.548316	1.78999
P07954	FUMH_HUMAN	FH	Fumarate hydratase, mitochondrial	153000000	174000000	153000000	170000000	159000000	175000000	171000000	183000000	182000000	162000000	149000000	161000000		0.894737	0.95082	0.840659	0.994152	0.868852	0.961538	0.947368	0.814208	0.884615		0.0796049	0.154842	0.0198056			0.895405	0.941514	0.882064
P07992	ERCC1_HUMAN	ERCC1	D4462.56 excision repair protein ERCC-1	4462.56	4462.56	173611	4462.56	4462.56	4462.56	1060000	99010.7	77604	4462.56	236111	4462.56		0.00420996	0.0450715	2.23714	0.00420996	0.0450715	0.0575043	0.00420996	2.3847	0.0575043		0.345479	0.276614	0.377143			0.76214	0.0355952	0.815472
P07996	TSP1_HUMAN	THBS1	Thrombospondin-1	4800000	4650000	5520000	4930000	5560000	7630000	2730000	3370000	2900000	12000000	11000000	10700000		1.75824	1.37982	1.90345	1.80586	1.64985	2.63103	4.3956	3.26409	3.68966		0.00380078	0.0221794	4.68e-05			1.6805	2.02892	3.78312
P08069	IGF1R_HUMAN	IGF1R	Insulin-like growth factor 1 receptor	4462.56	4462.56	4462.56	2220000	2130000	2000000	4462.56	1370000	4462.56	598540	4462.56	4462.56		1	0.00325734	1	497.472	1.55474	448.173	134.125	0.00325734	1		0.373901	0.0226556	0.63176			0.667752	315.733	45.0427
P08123	CO1A2_HUMAN	COL1A2	Collagen alpha-2(I) chain	6240000	5860000	5360000	4462.56	4462.56	4462.56	6890000	4462.56	7940000	4462.56	4462.56	4462.56		0.90566	1313.15	0.675063	0.000647687	1	0.000562035	0.000647687	1	0.000562035		0.744108	0.118109	0.118109			438.243	0.333737	0.333737
P08133	ANXA6_HUMAN	ANXA6	Annexin A6	86100000	83800000	82600000	95700000	90900000	96200000	121000000	134000000	117000000	152000000	135000000	148000000		0.71157	0.625373	0.705983	0.790909	0.678358	0.822222	1.2562	1.00746	1.26496		0.00159914	0.00531573	0.0443983			0.680975	0.76383	1.17621
P08134	RHOC_HUMAN	RHOC	Rho-related GTP-binding protein RhoC	24000000	21600000	20400000	24300000	24500000	23800000	21100000	17600000	23800000	14000000	9850000	15800000		1.13744	1.22727	0.857143	1.15166	1.39205	1	0.663507	0.559659	0.663866		0.60539	0.135872	0.0388332			1.07395	1.18123	0.629011
P08174	DAF_HUMAN	CD55	Complement decay-accelerating factor	83600000	88700000	101000000	48900000	58500000	68800000	46700000	48900000	44700000	65700000	84900000	55700000		1.79015	1.81391	2.25951	1.04711	1.19632	1.53915	1.40685	1.7362	1.24609		0.00112087	0.111226	0.0638146			1.95452	1.26086	1.46304
P08183	MDR1_HUMAN	ABCB1	ATP-dependent translocase ABCB1	4462.56	2000000	4462.56	2540000	2080000	2760000	1440000	1910000	1470000	4462.56	4462.56	4462.56		0.003099	1.04712	0.00303575	1.76389	1.08901	1.87755	0.003099	0.00233642	0.00303575		0.241601	0.0274266	0.00045717			0.351085	1.57682	0.00282373
P08195	4F2_HUMAN	SLC3A2	Amino acid transporter heavy chain SLC3A2	581000000	549000000	551000000	613000000	589000000	562000000	480000000	495000000	436000000	807000000	807000000	890000000		1.21042	1.10909	1.26376	1.27708	1.1899	1.28899	1.68125	1.6303	2.04128		0.011795	0.00693912	0.000375781			1.19442	1.25199	1.78428
P08236	BGLR_HUMAN	GUSB	Beta-glucuronidase	4550000	4130000	3740000	5280000	3510000	3370000	5370000	5200000	3340000	3000000	3120000	2340000		0.8473	0.794231	1.11976	0.98324	0.675	1.00898	0.558659	0.6	0.700599		0.51202	0.549992	0.0589276			0.92043	0.889074	0.619753
P08237	PFKAM_HUMAN	PFKM	ATP-dependent 6-phosphofructoki4462.56se, muscle type	43800000	34100000	38200000	46300000	45000000	47200000	49000000	46900000	42500000	56200000	50000000	55400000		0.893878	0.727079	0.898824	0.944898	0.959488	1.11059	1.14694	1.0661	1.30353		0.094193	0.987617	0.047269			0.839927	1.00499	1.17219
P08238	HS90B_HUMAN	HSP90AB1	Heat shock protein HSP 90-beta	2120000000	2360000000	2460000000	2610000000	2630000000	2280000000	2030000000	2170000000	2110000000	2780000000	2680000000	2990000000		1.04433	1.08756	1.16588	1.28571	1.21198	1.08057	1.36946	1.23502	1.41706		0.125615	0.0286503	0.00203805			1.09926	1.19275	1.34051
P08240	SRPRA_HUMAN	SRPRA	Sig4462.56l recognition particle receptor subunit alpha	31300000	26600000	28900000	41000000	40300000	37300000	28700000	31300000	26900000	29100000	32200000	29900000		1.09059	0.84984	1.07435	1.42857	1.28754	1.38662	1.01394	1.02875	1.11152		0.986584	0.00347293	0.415457			1.00493	1.36758	1.05141
P08243	ASNS_HUMAN	ASNS	Asparagine synthetase [glutamine-hydrolyzing]	36900000	26500000	31100000	35900000	35600000	37900000	32800000	33500000	27900000	54400000	49800000	29300000		1.125	0.791045	1.1147	1.09451	1.06269	1.35842	1.65854	1.48657	1.05018		0.978493	0.0563112	0.173194			1.01025	1.17187	1.39843
P08247	SYPH_HUMAN	SYP	Sy4462.56ptophysin	776201	629866	724136	4462.56	215508	4462.56	1240000	1270000	1050000	4462.56	4462.56	4462.56		0.625969	0.495957	0.689653	0.00359884	0.169691	0.00425006	0.00359884	0.00351383	0.00425006		0.00419045	0.000350379	6.76e-05			0.60386	0.0591801	0.00378757
P08559	ODPA_HUMAN	PDHA1	Pyruvate dehydroge4462.56se E1 component subunit alpha, somatic form, mitochondrial	177000000	171000000	174000000	152000000	133000000	162000000	190000000	180000000	198000000	122000000	135000000	139000000		0.931579	0.95	0.878788	0.8	0.738889	0.818182	0.642105	0.75	0.70202		0.0490961	0.015545	0.00142778			0.920122	0.78569	0.698042
P08572	CO4A2_HUMAN	COL4A2	Collagen alpha-2(IV) chain	3550000	4930000	3700000	4110000	5670000	4650000	3460000	3340000	3380000	3550000	3170000	3170000		1.02601	1.47605	1.09467	1.18786	1.6976	1.37574	1.02601	0.949102	0.93787		0.203122	0.03664	0.503008			1.19891	1.4204	0.970994
P08574	CY1_HUMAN	CYC1	Cytochrome c1, heme protein, mitochondrial	112000000	145000000	101000000	116000000	142000000	152000000	124000000	132000000	96000000	121000000	151000000	126000000		0.903226	1.09848	1.05208	0.935484	1.07576	1.58333	0.975806	1.14394	1.3125		0.912749	0.275111	0.344751			1.01793	1.19819	1.14408
P08579	RU2B_HUMAN	SNRPB2	U2 small nuclear ribonucleoprotein B''	161000000	150000000	160000000	81400000	74900000	74100000	194000000	187000000	150000000	92800000	103000000	92600000		0.829897	0.802139	1.06667	0.419588	0.400535	0.494	0.478351	0.550802	0.617333		0.228914	0.00193407	0.0045494			0.899568	0.438041	0.548829
P08581	MET_HUMAN	MET	Hepatocyte growth factor receptor	6050000	16400000	15300000	5240000	4462.56	4462.56	4462.56	4462.56	5080000	10400000	6840000	7070000		1355.72	3675.02	3.01181	1174.21	1	0.000878457	2330.5	1532.75	1.39173		0.0420343	0.983545	0.035126			1677.92	391.738	1288.22
P08590	MYL3_HUMAN	MYL3	Myosin light chain 3	76200000	70100000	70600000	76200000	107000000	90100000	73900000	104000000	56800000	284000000	218000000	145000000		1.03112	0.674038	1.24296	1.03112	1.02885	1.58627	3.84303	2.09615	2.55282		0.692164	0.477102	0.0317423			0.982706	1.21541	2.83067
P08621	RU17_HUMAN	SNRNP70	U1 small nuclear ribonucleoprotein 70 kDa	71700000	71400000	65500000	76100000	70600000	70300000	70000000	77100000	65200000	114000000	108000000	141000000		1.02429	0.92607	1.0046	1.08714	0.915694	1.07822	1.62857	1.40078	2.16258		0.77337	0.711022	0.00941023			0.984986	1.02702	1.73064
P08631	HCK_HUMAN	HCK	Tyrosine-protein ki4462.56se HCK	422000000	444000000	420000000	490000000	478000000	474000000	471000000	443000000	444000000	345000000	338000000	223000000		0.895966	1.00226	0.945946	1.04034	1.07901	1.06757	0.732484	0.76298	0.502252		0.1154	0.0538676	0.0206377			0.948056	1.0623	0.665905
P08648	ITA5_HUMAN	ITGA5	Integrin alpha-5	34000000	39000000	32300000	33300000	36500000	36800000	27300000	25700000	26700000	38600000	37600000	42400000		1.24542	1.51751	1.20974	1.21978	1.42023	1.37828	1.41392	1.46304	1.58801		0.0144483	0.00178786	0.00107526			1.32422	1.33943	1.48832
P08651	NFIC_HUMAN	NFIC	Nuclear factor 1 C-type	9760000	9610000	9640000	8840000	9830000	11800000	16400000	13600000	13100000	3630000	6380000	5260000		0.595122	0.706618	0.735878	0.539024	0.722794	0.900763	0.221341	0.469118	0.401527		0.0102665	0.035247	0.00204381			0.679206	0.720861	0.363995
P08670	VIME_HUMAN	VIM	Vimentin	1430000000	1580000000	1580000000	1490000000	1560000000	1540000000	1470000000	1590000000	1420000000	1870000000	1750000000	1360000000		0.972789	0.993711	1.11268	1.01361	0.981132	1.08451	1.27211	1.10063	0.957746		0.632903	0.538441	0.361715			1.02639	1.02641	1.11016
P08708	RS17_HUMAN	RPS17	Small ribosomal subunit protein eS17	279000000	243000000	265000000	339000000	351000000	338000000	310000000	323000000	238000000	479000000	365000000	445000000		0.9	0.752322	1.11345	1.09355	1.08669	1.42017	1.54516	1.13003	1.86975		0.380521	0.122186	0.031443			0.921922	1.20013	1.51498
P08727	K1C19_HUMAN	KRT19	Keratin, type I cytoskeletal 19	41800000	42400000	37800000	36400000	43800000	36800000	89900000	102000000	94000000	28300000	32300000	28700000		0.464961	0.415686	0.402128	0.404894	0.429412	0.391489	0.314794	0.316667	0.305319		0.00014102	0.000194525	6.45e-05			0.427592	0.408598	0.31226
P08729	K2C7_HUMAN	KRT7	Keratin, type II cytoskeletal 7	612000000	684000000	700000000	570000000	624000000	674000000	742000000	778000000	712000000	589000000	600000000	517000000		0.824798	0.879177	0.983146	0.768194	0.802057	0.946629	0.793801	0.771208	0.726124		0.076343	0.0270182	0.00556848			0.895707	0.83896	0.763711
P08754	G4462.56I3_HUMAN	G4462.56I3	Guanine nucleotide-binding protein G(i) subunit alpha-3	46500000	44700000	50600000	49900000	43200000	50500000	47600000	48100000	44900000	42500000	48600000	52000000		0.976891	0.929314	1.12695	1.04832	0.898129	1.12472	0.892857	1.0104	1.15813		0.851883	0.714108	0.791685			1.01105	1.02372	1.02046
P08758	ANXA5_HUMAN	ANXA5	Annexin A5	857000000	872000000	977000000	808000000	768000000	712000000	867000000	1030000000	890000000	756000000	707000000	864000000		0.988466	0.846602	1.09775	0.931949	0.745631	0.8	0.871972	0.686408	0.970787		0.692112	0.0456754	0.090016			0.977607	0.82586	0.843056
P08779	K1C16_HUMAN	KRT16	Keratin, type I cytoskeletal 16	4462.56	53900000	4462.56	2210000	4462.56	3360000	5550000	4462.56	2410000	3550000	5230000	7620000		0.000804065	12078.3	0.00185169	0.398198	1	1.39419	0.63964	1171.97	3.16183		0.443661	0.694042	0.231119			4026.09	0.930796	391.925
P08865	RSSA_HUMAN	RPSA	Small ribosomal subunit protein uS2	678000000	770000000	737000000	716000000	613000000	554000000	745000000	712000000	690000000	713000000	610000000	731000000		0.910067	1.08146	1.06812	0.961074	0.860955	0.802899	0.957047	0.856742	1.05942		0.706396	0.152979	0.491098			1.01988	0.874976	0.957736
P08962	CD63_HUMAN	CD63	CD63 antigen	189000000	200000000	235000000	131000000	125000000	176000000	70900000	83600000	67300000	91100000	72300000	83400000		2.66573	2.39234	3.49183	1.84767	1.49522	2.61516	1.28491	0.864833	1.23923		0.000806767	0.0141247	0.320984			2.84997	1.98601	1.12966
P09001	RM03_HUMAN	MRPL3	Large ribosomal subunit protein uL3m	12100000	17300000	17800000	29700000	20500000	32000000	24100000	20300000	16400000	12100000	14800000	18400000		0.502075	0.852217	1.08537	1.23237	1.00985	1.95122	0.502075	0.729064	1.12195		0.189898	0.161343	0.146834			0.813219	1.39781	0.784363
P09012	SNRPA_HUMAN	SNRPA	U1 small nuclear ribonucleoprotein A	52300000	63600000	56000000	38800000	46600000	40600000	41100000	55700000	61400000	31800000	34800000	27900000		1.27251	1.14183	0.912052	0.944039	0.836625	0.661238	0.773723	0.624776	0.454397		0.544237	0.17343	0.0289645			1.1088	0.813967	0.617632
P09038	FGF2_HUMAN	FGF2	Fibroblast growth factor 2	23500000	13500000	16900000	19000000	16900000	17500000	15100000	13100000	10400000	18900000	21100000	21200000		1.55629	1.03053	1.625	1.25828	1.29008	1.68269	1.25166	1.61069	2.03846		0.190157	0.0301318	0.00837068			1.40394	1.41035	1.6336
P09104	ENOG_HUMAN	ENO2	Gamma-enolase	19300000	20900000	19300000	21200000	21300000	15200000	15200000	20200000	19600000	7980000	7120000	10600000		1.26974	1.03465	0.984694	1.39474	1.05446	0.77551	0.525	0.352475	0.540816		0.418323	0.742879	0.00668847			1.09636	1.0749	0.472764
P09110	THIK_HUMAN	ACAA1	3-ketoacyl-CoA thiolase, peroxisomal	4462.56	8180000	6820000	8760000	7100000	7780000	4462.56	5830000	8570000	4462.56	4462.56	4462.56		1	1.40309	0.795799	1963	1.21784	0.907818	1	0.000765448	0.000520719		0.95806	0.297276	0.130331			1.0663	655.041	0.333762
P09132	SRP19_HUMAN	SRP19	Sig4462.56l recognition particle 19 kDa protein	1430000	1190000	1170000	1270000	1160000	1110000	675594	931751	903278	616667	577941	595605		2.11666	1.27717	1.29528	1.87983	1.24497	1.22886	0.912777	0.620274	0.659382		0.0215074	0.0216383	0.0426144			1.56303	1.45122	0.730811
P09211	GSTP1_HUMAN	GSTP1	Glutathione S-transferase P	1020000000	1080000000	1040000000	1150000000	1350000000	1110000000	1180000000	1320000000	1150000000	1110000000	1070000000	1320000000		0.864407	0.818182	0.904348	0.974576	1.02273	0.965217	0.940678	0.810606	1.14783		0.0370967	0.890432	0.621415			0.862312	0.987507	0.96637
P09234	RU1C_HUMAN	SNRPC	U1 small nuclear ribonucleoprotein C	14200000	11600000	12600000	8230000	4462.56	10300000	14700000	18500000	14100000	35700000	15100000	34600000		0.965986	0.627027	0.893617	0.559864	0.000241219	0.730496	2.42857	0.816216	2.4539		0.132174	0.0491472	0.136541			0.828877	0.430201	1.89956
P09382	LEG1_HUMAN	LGALS1	Galectin-1	661000000	710000000	659000000	757000000	787000000	852000000	954000000	1040000000	925000000	1100000000	921000000	956000000		0.692872	0.682692	0.712432	0.793501	0.756731	0.921081	1.15304	0.885577	1.03351		0.00150986	0.0172566	0.780123			0.695999	0.823771	1.02404
P09417	DHPR_HUMAN	QDPR	Dihydropteridine reductase	13300000	20200000	19300000	22100000	21300000	24600000	20900000	18400000	19200000	16400000	14900000	20000000		0.636364	1.09783	1.00521	1.05742	1.15761	1.28125	0.784689	0.809783	1.04167		0.452927	0.0626932	0.227064			0.913133	1.16542	0.878713
P09429	HMGB1_HUMAN	HMGB1	High mobility group protein B1	82500000	41400000	52800000	54200000	63700000	54000000	74300000	89300000	48800000	183000000	158000000	196000000		1.11036	0.463606	1.08197	0.729475	0.713326	1.10656	2.46299	1.76932	4.01639		0.523057	0.332196	0.00264291			0.885312	0.849786	2.74957
P09488	GSTM1_HUMAN	GSTM1	Glutathione S-transferase Mu 1	32900000	35100000	31600000	32000000	33400000	26500000	37000000	41100000	41800000	29000000	29600000	28400000		0.889189	0.854015	0.755981	0.864865	0.812652	0.633971	0.783784	0.720195	0.679426		0.0202309	0.022509	0.00203835			0.833062	0.770496	0.727801
P09493	TPM1_HUMAN	TPM1	Tropomyosin alpha-1 chain	141000000	147000000	150000000	40800000	37200000	64700000	163000000	164000000	131000000	158000000	159000000	114000000		0.865031	0.896341	1.14504	0.250307	0.226829	0.493893	0.969325	0.969512	0.870229		0.582285	0.001619	0.649886			0.968803	0.323676	0.936355
P09496	CLCA_HUMAN	CLTA	Clathrin light chain A	199000000	227000000	204000000	187000000	189000000	206000000	139000000	159000000	191000000	107000000	135000000	93000000		1.43165	1.42767	1.06806	1.34532	1.18868	1.07853	0.769784	0.849057	0.486911		0.0542563	0.12995	0.0583568			1.30913	1.20418	0.701917
P09497	CLCB_HUMAN	CLTB	Clathrin light chain B	30000000	34500000	30000000	21500000	23600000	26100000	22600000	36400000	30500000	21500000	14500000	12100000		1.32743	0.947802	0.983607	0.951327	0.648352	0.855738	0.951327	0.398352	0.396721		0.716181	0.221206	0.0477845			1.08628	0.818472	0.582133
P09525	ANXA4_HUMAN	ANXA4	Annexin A4	61800000	59100000	59600000	64600000	62200000	51400000	63300000	63100000	61400000	33700000	31800000	30700000		0.976303	0.936609	0.970684	1.02054	0.985737	0.837134	0.532385	0.503962	0.5		0.0765341	0.479116	8.76e-06			0.961199	0.947803	0.512116
P09543	CN37_HUMAN	CNP	2',3'-cyclic-nucleotide 3'-phosphodiesterase	42100000	39800000	45700000	40700000	41400000	36000000	48100000	43900000	39000000	40800000	36800000	34500000		0.87526	0.906606	1.17179	0.846154	0.943052	0.923077	0.848233	0.838269	0.884615		0.736437	0.241303	0.121166			0.984554	0.904094	0.857039
P09601	HMOX1_HUMAN	HMOX1	Heme oxyge4462.56se 1	47600000	49700000	51600000	45300000	44700000	42000000	17200000	18600000	16600000	140000000	151000000	149000000		2.76744	2.67204	3.10843	2.63372	2.40323	2.53012	8.13953	8.11828	8.9759		1.58e-05	2.28e-05	2.98e-06			2.84931	2.52236	8.41124
P09622	DLDH_HUMAN	DLD	Dihydrolipoyl dehydroge4462.56se, mitochondrial	107000000	94500000	103000000	82800000	87200000	96400000	128000000	145000000	121000000	92500000	89000000	87700000		0.835938	0.651724	0.85124	0.646875	0.601379	0.796694	0.722656	0.613793	0.724793		0.0204979	0.00650348	0.00461295			0.779634	0.68165	0.687081
P09651	ROA1_HUMAN	HNRNPA1	Heterogeneous nuclear ribonucleoprotein A1	711000000	648000000	719000000	646000000	611000000	480000000	794000000	912000000	732000000	1760000000	1680000000	1750000000		0.895466	0.710526	0.98224	0.813602	0.669956	0.655738	2.21662	1.84211	2.39071		0.104628	0.0329705	9.65e-05			0.862744	0.713099	2.14981
P09661	RU2A_HUMAN	SNRPA1	U2 small nuclear ribonucleoprotein A'	98100000	109000000	101000000	76000000	69400000	84800000	113000000	113000000	105000000	116000000	120000000	98600000		0.868142	0.964602	0.961905	0.672566	0.614159	0.807619	1.02655	1.06195	0.939048		0.144109	0.00294803	0.873805			0.931549	0.698115	1.00918
P09669	COX6C_HUMAN	COX6C	Cytochrome c oxidase subunit 6C	131000000	144000000	120000000	125000000	119000000	143000000	154000000	141000000	135000000	72300000	76800000	49600000		0.850649	1.02128	0.888889	0.811688	0.843972	1.05926	0.469481	0.544681	0.367407		0.260973	0.191707	0.00159009			0.920272	0.904973	0.460523
P09758	TACD2_HUMAN	TACSTD2	Tumor-associated calcium sig4462.56l transducer 2	9870000	7780000	7640000	9100000	9400000	9040000	7070000	8020000	8860000	7180000	6300000	8170000		1.39604	0.970075	0.862302	1.28713	1.17207	1.02032	1.01556	0.785536	0.922122		0.641157	0.0864392	0.363161			1.07614	1.15984	0.907739
P09874	PARP1_HUMAN	PARP1	Poly [ADP-ribose] polymerase 1	124000000	105000000	111000000	130000000	124000000	127000000	126000000	131000000	126000000	147000000	137000000	138000000		0.984127	0.801527	0.880952	1.03175	0.946565	1.00794	1.16667	1.0458	1.09524		0.0704337	0.795255	0.0223362			0.888869	0.995416	1.10257
P09884	DPOLA_HUMAN	POLA1	D4462.56 polymerase alpha catalytic subunit	3080000	2760000	3500000	2410000	2360000	2540000	3690000	3500000	3550000	2960000	3840000	3330000		0.834688	0.788571	0.985915	0.653117	0.674286	0.715493	0.802168	1.09714	0.938028		0.10306	0.000127141	0.480036			0.869725	0.680965	0.94578
P09913	IFIT2_HUMAN	IFIT2	Interferon-induced protein with tetratricopeptide repeats 2	32900000	32700000	34000000	26700000	30100000	29600000	4462.56	7210000	4462.56	36800000	37800000	24400000		7372.45	4.53537	7618.95	5983.11	4.17476	6632.96	8246.39	5.24272	5467.71		0.000225339	0.000550491	0.00344002			4998.64	4206.75	4573.11
P09914	IFIT1_HUMAN	IFIT1	Interferon-induced protein with tetratricopeptide repeats 1	31400000	23100000	27100000	23600000	25800000	31700000	3370000	4050000	4100000	25600000	25600000	20400000		9.31751	5.7037	6.60976	7.00297	6.37037	7.73171	7.59644	6.32099	4.97561		0.000632083	0.000672593	0.000332164			7.21032	7.03502	6.29768
P09960	LKHA4_HUMAN	LTA4H	Leukotriene A-4 hydrolase	40800000	36200000	41500000	41300000	40300000	37500000	41800000	44500000	42800000	28100000	27300000	27000000		0.976077	0.813483	0.969626	0.988038	0.905618	0.876168	0.672249	0.613483	0.630841		0.127181	0.0736254	5.32e-05			0.919729	0.923275	0.638858
P09972	ALDOC_HUMAN	ALDOC	Fructose-bisphosphate aldolase C	148000000	135000000	159000000	190000000	177000000	206000000	164000000	174000000	163000000	88600000	34100000	61000000		0.902439	0.775862	0.97546	1.15854	1.01724	1.2638	0.540244	0.195977	0.374233		0.0646919	0.0576016	0.00279143			0.884587	1.14653	0.370151
P0C0S5;Q71UI9	H2AV_HUMAN;H2AZ_HUMAN	H2AZ1;H2AZ2	Histone H2A.Z	249000000	338000000	371000000	168000000	218000000	139000000	368000000	420000000	303000000	425000000	427000000	339000000		0.67663	0.804762	1.22442	0.456522	0.519048	0.458746	1.15489	1.01667	1.11881		0.423035	0.00998535	0.496131			0.901938	0.478105	1.09679
P0C7M8	CLC2L_HUMAN	CLEC2L	C-type lectin domain family 2 member L	4462.56	378798	348718	4462.56	4462.56	4462.56	4462.56	538459	291240	4462.56	4462.56	4462.56		1	0.703485	1.19736	1	0.00828765	0.0153226	1	0.00828765	0.0153226		0.870159	0.150876	0.150876			0.966947	0.341203	0.341203
P0C854	CECR9_HUMAN	CECR9	Putative cat eye syndrome critical region protein 9	993050	4462.56	705237	818352	4462.56	4462.56	1040000	4462.56	593110	4462.56	4462.56	4462.56		0.954856	1	1.18905	0.786877	1	0.007524	0.00429092	1	0.007524		0.961193	0.540739	0.145313			1.04797	0.598134	0.337272
P0CAP1	MYZAP_HUMAN	MYZAP	Myocardial zonula adherens protein	117527	4462.56	4462.56	231757	4462.56	4462.56	86267.6	4462.56	158191	4462.56	4462.56	4462.56		1.36235	1	0.0282099	2.68649	1	0.0282099	0.0517293	1	0.0282099		0.522003	0.97655	0.151803			0.796855	1.23823	0.35998
P0CG22	DR4L1_HUMAN	DHRS4L1	Putative dehydroge4462.56se/reductase SDR family member 4-like 1	27900000	27100000	26800000	25800000	31700000	24800000	35800000	33500000	34900000	25200000	31500000	22800000		0.77933	0.808955	0.767908	0.72067	0.946269	0.710602	0.703911	0.940299	0.653295		0.000558194	0.0317297	0.0371795			0.785398	0.792514	0.765835
P0CG30	GSTT2_HUMAN	GSTT2B	Glutathione S-transferase theta-2B	4980000	5360000	4090000	6050000	5680000	5370000	5960000	5800000	5630000	3580000	3970000	3450000		0.83557	0.924138	0.726465	1.0151	0.97931	0.953819	0.600671	0.684483	0.612789		0.063876	0.680966	0.000311429			0.828725	0.982743	0.632648
P0CH98;Q4KMX7	F106A_HUMAN;F106C_HUMAN	FAM106A;FAM106C	Protein FAM106C	4462.56	4462.56	237762	330219	4462.56	4462.56	273279	431458	4462.56	4462.56	4462.56	4462.56		0.0163297	0.010343	53.2793	1.20836	0.010343	1	0.0163297	0.010343	1		0.353192	0.497001	0.136252			17.7687	0.739567	0.342224
P0CJ77	HMN10_HUMAN	MTRNR2L10	Humanin-like 10	4462.56	992068	1300000	4462.56	311303	4462.56	320765	138806	4462.56	4462.56	4462.56	2130000		0.0139122	7.14716	291.313	0.0139122	2.24272	1	0.0139122	0.0321496	477.305		0.202699	0.744664	0.478191			99.4912	1.08554	159.117
P0DI81;P0DI82	TPC2A_HUMAN;TPC2B_HUMAN	TRAPPC2;TRAPPC2B	Trafficking protein particle complex subunit 2	4462.56	4870000	4440000	4462.56	3510000	3390000	5060000	2510000	3480000	3880000	3970000	4190000		0.000881929	1.94024	1.27586	0.000881929	1.39841	0.974138	0.766798	1.58167	1.20402		0.754002	0.3697	0.682194			1.07233	0.791142	1.18416
P0DI83	4462.56RR_HUMAN	RAB34	Ras-related protein Rab-34, isoform 4462.56RR	4462.56	282329	4462.56	4462.56	106121	4462.56	4462.56	4462.56	155493	703706	732302	801080		1	63.2662	0.0286994	1	23.7803	0.0286994	157.691	164.099	5.15187		0.708883	0.799665	0.00028541			21.4316	8.26967	108.981
P0DMV8;P0DMV9	HS71A_HUMAN;HS71B_HUMAN	HSPA1A;HSPA1B	Heat shock 70 kDa protein 1A	482000000	501000000	513000000	420000000	403000000	387000000	521000000	523000000	487000000	2690000000	2630000000	3090000000		0.925144	0.957935	1.05339	0.806142	0.770554	0.794661	5.16315	5.02868	6.34497		0.473533	0.00208034	9.31e-05			0.978822	0.790453	5.51227
P0DOX6	IGM_HUMAN	0	Immunoglobulin mu heavy chain	4462.56	4462.56	4462.56	4030000	4462.56	3730000	4462.56	4462.56	4462.56	4462.56	2380000	2200000		1	1	1	903.069	1	835.843	1	533.326	492.991		#DIV/0!	0.116712	0.116733			1	579.971	342.439
P0DP23;P0DP24;P0DP25	CALM1_HUMAN;CALM2_HUMAN;CALM3_HUMAN	CALM1;CALM2;CALM3	Calmodulin-1	258000000	234000000	256000000	129000000	150000000	196000000	154000000	260000000	202000000	503000000	480000000	538000000		1.67532	0.9	1.26733	0.837662	0.576923	0.970297	3.26623	1.84615	2.66337		0.236146	0.267052	0.000993699			1.28088	0.794961	2.59192
P0DPB6	RPAC2_HUMAN	POLR1D	D4462.56-directed R4462.56 polymerases I and III subunit RPAC2	4462.56	169694	187000	4462.56	4462.56	4462.56	166964	4462.56	4462.56	438997	352150	336229		0.0267277	38.0262	41.9042	0.0267277	1	1	2.62929	78.9121	75.3444		0.480597	0.373901	0.00726207			26.6524	0.675576	52.2953
P10074	TZAP_HUMAN	ZBTB48	Telomere zinc finger-associated protein	4090000	4462.56	4462.56	4462.56	3890000	4462.56	4462.56	4462.56	4220000	4462.56	2430000	1680000		916.514	1	0.00105748	1	871.697	0.00105748	1	544.53	0.398104		0.983393	0.956859	0.981863			305.838	290.899	181.976
P10155	RO60_HUMAN	RO60	R4462.56-binding protein RO60	29200000	40200000	36200000	31400000	28100000	33800000	47400000	41400000	40700000	29500000	29200000	28500000		0.616034	0.971014	0.889435	0.662447	0.678744	0.830467	0.622363	0.705314	0.700246		0.107591	0.0109805	0.00278074			0.825494	0.723886	0.675974
P10253	LYAG_HUMAN	GAA	Lysosomal alpha-glucosidase	4070000	5420000	5310000	4130000	4520000	5380000	5400000	6010000	6500000	5860000	5500000	6260000		0.753704	0.90183	0.816923	0.764815	0.75208	0.827692	1.08519	0.915141	0.963077		0.125847	0.0567782	0.814842			0.824152	0.781529	0.987801
P10321	HLAC_HUMAN	HLA-C	HLA class I histocompatibility antigen, C alpha chain	124000000	118000000	124000000	86400000	82200000	96500000	94900000	115000000	105000000	120000000	112000000	117000000		1.30664	1.02609	1.18095	0.910432	0.714783	0.919048	1.26449	0.973913	1.11429		0.0500571	0.0821025	0.143291			1.17123	0.848087	1.11756
P10412	H14_HUMAN	H1-4	Histone H1.4	30000000	30600000	31000000	27100000	23700000	22900000	31700000	38000000	37900000	22100000	23500000	24500000		0.946372	0.805263	0.817942	0.85489	0.623684	0.604222	0.697161	0.618421	0.646438		0.064307	0.00992849	0.00471075			0.856526	0.694265	0.654007
P10515	ODP2_HUMAN	DLAT	Dihydrolipoyllysine-residue acetyltransferase component of pyruvate dehydroge4462.56se complex, mitochondrial	50300000	58000000	59600000	44400000	42300000	47900000	54400000	55100000	57000000	35200000	33600000	25500000		0.924632	1.05263	1.04561	0.816176	0.767695	0.840351	0.647059	0.6098	0.447368		0.882912	0.00418237	0.00148603			1.00763	0.808074	0.568076
P10599	THIO_HUMAN	TXN	Thioredoxin	585000000	699000000	751000000	367000000	320000000	255000000	593000000	602000000	522000000	264000000	322000000	269000000		0.986509	1.16113	1.4387	0.618887	0.531561	0.488506	0.445194	0.534884	0.515326		0.127053	0.003291	0.000789281			1.19545	0.546318	0.498468
P10606	COX5B_HUMAN	COX5B	Cytochrome c oxidase subunit 5B, mitochondrial	156000000	202000000	167000000	132000000	148000000	178000000	121000000	169000000	169000000	123000000	148000000	147000000		1.28926	1.19527	0.988166	1.09091	0.87574	1.05325	1.01653	0.87574	0.869822		0.357475	0.988052	0.489212			1.15756	1.00663	0.920697
P10619	PPGB_HUMAN	CTSA	Lysosomal protective protein	56100000	59600000	48900000	54300000	51600000	56300000	58600000	53800000	58100000	36900000	34000000	33500000		0.957338	1.10781	0.841652	0.926621	0.959108	0.969019	0.629693	0.63197	0.576592		0.604063	0.247197	0.000288271			0.968932	0.951583	0.612752
P10620	MGST1_HUMAN	MGST1	Microsomal glutathione S-transferase 1	74400000	73400000	82000000	78200000	54300000	68300000	82500000	77000000	64600000	91600000	102000000	84600000		0.901818	0.953247	1.26935	0.947879	0.705195	1.05728	1.1103	1.32468	1.3096		0.765441	0.423584	0.0694109			1.04147	0.90345	1.24819
P10644	KAP0_HUMAN	PRKAR1A	cAMP-dependent protein ki4462.56se type I-alpha regulatory subunit	60000000	70300000	64700000	59400000	61100000	67600000	81100000	80000000	80400000	58400000	54400000	51400000		0.739827	0.87875	0.804726	0.732429	0.76375	0.840796	0.720099	0.68	0.639303		0.00662335	0.00211682	0.000231868			0.807768	0.778992	0.679801
P10767	FGF6_HUMAN	FGF6	Fibroblast growth factor 6	3850000	4462.56	3960000	4462.56	4462.56	8310000	4462.56	6660000	3840000	4462.56	4462.56	4462.56		862.733	0.000670054	1.03125	1	0.000670054	2.16406	1	0.000670054	0.00116212		0.719522	0.83962	0.144023			287.922	1.05491	0.333944
P10768	ESTD_HUMAN	ESD	S-formylglutathione hydrolase	43200000	28800000	35500000	42400000	45300000	36900000	44700000	48300000	39400000	47600000	45600000	62800000		0.966443	0.596273	0.901015	0.948546	0.937888	0.936548	1.06488	0.944099	1.59391		0.165394	0.506844	0.260993			0.821244	0.940994	1.20096
P10809	CH60_HUMAN	HSPD1	60 kDa heat shock protein, mitochondrial	1330000000	1470000000	1420000000	1550000000	1580000000	1510000000	1230000000	1250000000	1200000000	1680000000	1610000000	1840000000		1.0813	1.176	1.18333	1.26016	1.264	1.25833	1.36585	1.288	1.53333		0.0143577	0.000212839	0.00225879			1.14688	1.26083	1.39573
P10909	CLUS_HUMAN	CLU	Clusterin	26900000	27600000	27500000	27400000	31400000	30400000	42700000	47400000	43400000	28900000	29600000	34600000		0.629977	0.582278	0.633641	0.641686	0.662447	0.700461	0.676815	0.624473	0.797235		0.000315871	0.00146041	0.00435538			0.615299	0.668198	0.699508
P11021	BIP_HUMAN	HSPA5	Endoplasmic reticulum chaperone BiP	2070000000	2090000000	2160000000	1980000000	1940000000	1920000000	1660000000	1710000000	1560000000	2590000000	2460000000	2720000000		1.24699	1.22222	1.38462	1.19277	1.1345	1.23077	1.56024	1.4386	1.74359		0.000867564	0.00308417	0.000405838			1.28461	1.18601	1.58081
P11047	LAMC1_HUMAN	LAMC1	Laminin subunit gamma-1	12600000	13000000	11200000	13700000	14000000	14700000	7170000	7330000	7910000	15400000	14900000	15900000		1.75732	1.77353	1.41593	1.91074	1.90996	1.85841	2.14784	2.03274	2.01011		0.00124658	5.7e-05	2.68e-05			1.64893	1.89304	2.06356
P11117	PPAL_HUMAN	ACP2	Lysosomal acid phosphatase	50500000	49000000	46200000	43500000	39600000	40700000	38900000	55300000	47100000	35300000	38500000	45500000		1.2982	0.886076	0.980892	1.11825	0.716094	0.864119	0.907455	0.696203	0.96603		0.779565	0.297503	0.261306			1.05506	0.899488	0.856562
P11142	HSP7C_HUMAN	HSPA8	Heat shock cog4462.56te 71 kDa protein	2090000000	2130000000	2100000000	2210000000	2130000000	1710000000	1820000000	1790000000	1710000000	2850000000	2510000000	2930000000		1.14835	1.18994	1.22807	1.21429	1.18994	1	1.56593	1.40223	1.71345		0.00067568	0.199523	0.00173355			1.18879	1.13474	1.56054
P11166	GTR1_HUMAN	SLC2A1	Solute carrier family 2, facilitated glucose transporter member 1	147000000	172000000	160000000	120000000	105000000	132000000	96300000	97800000	102000000	108000000	104000000	87200000		1.52648	1.75869	1.56863	1.24611	1.07362	1.29412	1.1215	1.06339	0.854902		0.00119441	0.0640294	0.883111			1.61793	1.20461	1.01326
P11171	EPB41_HUMAN	EPB41	Protein 4.1	2100000	2070000	2080000	2510000	3750000	1990000	1950000	2300000	2140000	2620000	1840000	2830000		1.07692	0.9	0.971963	1.28718	1.63043	0.929907	1.34359	0.8	1.32243		0.669691	0.308417	0.398491			0.982962	1.28251	1.15534
P11172	UMPS_HUMAN	UMPS	Uridine 5'-monophosphate synthase	82900000	66100000	69900000	80100000	82400000	104000000	89800000	77700000	71200000	51500000	56400000	57500000		0.923163	0.850708	0.981742	0.891982	1.06049	1.46067	0.573497	0.725869	0.807584		0.425982	0.3783	0.0131925			0.918537	1.13772	0.702317
P11177	ODPB_HUMAN	PDHB	Pyruvate dehydroge4462.56se E1 component subunit beta, mitochondrial	188000000	172000000	167000000	175000000	175000000	181000000	218000000	208000000	195000000	179000000	164000000	197000000		0.862385	0.826923	0.85641	0.802752	0.841346	0.928205	0.821101	0.788462	1.01026		0.0270339	0.0124949	0.0810543			0.848573	0.857435	0.873273
P11216	PYGB_HUMAN	PYGB	Glycogen phosphorylase, brain form	6070000	5080000	12400000	7450000	3960000	6090000	11600000	10500000	3370000	7090000	9030000	10400000		0.523276	0.48381	3.67953	0.642241	0.377143	1.80712	0.611207	0.86	3.08605		0.861911	0.392191	0.904953			1.5622	0.942169	1.51909
P11233	RALA_HUMAN	RALA	Ras-related protein Ral-A	97600000	111000000	111000000	44900000	35300000	86800000	104000000	102000000	92300000	64300000	78200000	53100000		0.938462	1.08824	1.2026	0.431731	0.346078	0.940412	0.618269	0.766667	0.575298		0.284131	0.0541794	0.0134605			1.07643	0.57274	0.653411
P11279	LAMP1_HUMAN	LAMP1	Lysosome-associated membrane glycoprotein 1	500000000	615000000	544000000	577000000	561000000	586000000	411000000	420000000	416000000	327000000	306000000	298000000		1.21655	1.46429	1.30769	1.40389	1.33571	1.40865	0.79562	0.728571	0.716346		0.0150116	3.35e-05	0.000308892			1.32951	1.38275	0.746846
P11310	ACADM_HUMAN	ACADM	Medium-chain specific acyl-CoA dehydroge4462.56se, mitochondrial	104000000	95900000	93200000	116000000	117000000	109000000	97400000	112000000	114000000	93300000	92700000	112000000		1.06776	0.85625	0.817544	1.19097	1.04464	0.95614	0.957906	0.827679	0.982456		0.17624	0.345727	0.361039			0.913852	1.06392	0.92268
P11387	TOP1_HUMAN	TOP1	D4462.56 topoisomerase 1	95700000	88900000	96000000	102000000	109000000	111000000	74700000	75400000	72600000	99800000	106000000	112000000		1.28112	1.17905	1.32231	1.36546	1.44562	1.52893	1.33601	1.40584	1.5427		0.00143943	0.000316337	0.000938429			1.26083	1.44667	1.42818
P11388	TOP2A_HUMAN	TOP2A	D4462.56 topoisomerase 2-alpha	43200000	31100000	34500000	43800000	37300000	40700000	46900000	46200000	41400000	52400000	55400000	61100000		0.921109	0.67316	0.833333	0.933902	0.807359	0.983092	1.11727	1.19913	1.47585		0.0986712	0.172448	0.0204618			0.809201	0.908118	1.26408
P11413	G6PD_HUMAN	G6PD	Glucose-6-phosphate 1-dehydroge4462.56se	391000000	321000000	340000000	383000000	344000000	320000000	435000000	415000000	383000000	326000000	286000000	299000000		0.898851	0.773494	0.887728	0.88046	0.828916	0.835509	0.749425	0.689157	0.780679		0.0795806	0.0597151	0.00501061			0.853358	0.848295	0.739754
P11441	UBL4A_HUMAN	UBL4A	Ubiquitin-like protein 4A	8010000	9940000	9690000	9870000	11100000	10100000	7820000	6820000	8950000	4462.56	6190000	5080000		1.0243	1.45748	1.08268	1.26215	1.62757	1.12849	0.00057066	0.907625	0.567598		0.193027	0.0259591	0.109488			1.18815	1.3394	0.491931
P11498	PYC_HUMAN	PC	Pyruvate carboxylase, mitochondrial	56100000	45000000	48200000	47300000	55400000	53000000	77700000	71500000	72200000	62800000	56000000	44500000		0.722008	0.629371	0.66759	0.608752	0.774825	0.734072	0.808237	0.783217	0.616343		0.00331549	0.00211938	0.0271709			0.672989	0.705883	0.735932
P11532	DMD_HUMAN	DMD	Dystrophin	3220000	2630000	2720000	2720000	2980000	3430000	2140000	2100000	2050000	3030000	2590000	2770000		1.50467	1.25238	1.32683	1.27103	1.41905	1.67317	1.41589	1.23333	1.35122		0.0148495	0.0105846	0.00580534			1.36129	1.45442	1.33348
P11586	C1TC_HUMAN	MTHFD1	C-1-tetrahydrofolate synthase, cytoplasmic	240000000	223000000	240000000	254000000	254000000	237000000	312000000	310000000	281000000	201000000	194000000	179000000		0.769231	0.719355	0.854093	0.814103	0.819355	0.843416	0.644231	0.625806	0.637011		0.00441447	0.0102116	0.000779125			0.780893	0.825625	0.635683
P11717	MPRI_HUMAN	IGF2R	Cation-independent mannose-6-phosphate receptor	34400000	37200000	33100000	33400000	33700000	32800000	31500000	34900000	35100000	34000000	33800000	35900000		1.09206	1.0659	0.94302	1.06032	0.965616	0.934473	1.07937	0.968481	1.02279		0.560339	0.679137	0.614875			1.03366	0.986802	1.02355
P11766	ADHX_HUMAN	ADH5	Alcohol dehydroge4462.56se class-3	84300000	70900000	77500000	73400000	79900000	86400000	93800000	103000000	89000000	83800000	77300000	110000000		0.898721	0.68835	0.870787	0.782516	0.775728	0.970787	0.89339	0.750485	1.23596		0.034948	0.0507472	0.673721			0.819286	0.84301	0.959944
P11802	CDK4_HUMAN	CDK4	Cyclin-dependent ki4462.56se 4	11300000	8760000	11000000	13000000	12100000	10200000	10200000	8300000	7350000	10800000	10900000	12200000		1.10784	1.05542	1.4966	1.27451	1.45783	1.38776	1.05882	1.31325	1.65986		0.208505	0.0553151	0.0478172			1.21995	1.37337	1.34398
P11908	PRPS2_HUMAN	PRPS2	Ribose-phosphate pyrophosphoki4462.56se 2	6290000	5280000	6250000	3610000	3440000	4250000	7250000	7670000	5880000	6490000	5320000	7500000		0.867586	0.688396	1.06293	0.497931	0.448501	0.722789	0.895172	0.693611	1.27551		0.191859	0.0059625	0.581793			0.872969	0.556407	0.954765
P11940	PABP1_HUMAN	PABPC1	Polyadenylate-binding protein 1	472000000	409000000	446000000	470000000	469000000	416000000	401000000	413000000	377000000	383000000	371000000	385000000		1.17706	0.990315	1.18302	1.17207	1.13559	1.10345	0.955112	0.898305	1.02122		0.0983862	0.0578267	0.204642			1.1168	1.13704	0.958212
P12004	PC4462.56_HUMAN	PC4462.56	Proliferating cell nuclear antigen	427000000	410000000	398000000	369000000	354000000	324000000	463000000	491000000	445000000	393000000	354000000	405000000		0.922246	0.835031	0.894382	0.796976	0.720978	0.72809	0.848812	0.720978	0.910112		0.0258604	0.00337066	0.0156533			0.883886	0.748681	0.826634
P12081	HARS1_HUMAN	HARS1	Histidine--tR4462.56 ligase, cytoplasmic	214000000	197000000	199000000	206000000	187000000	192000000	226000000	219000000	220000000	156000000	162000000	151000000		0.946903	0.899543	0.904545	0.911504	0.853881	0.872727	0.690265	0.739726	0.686364		0.0340239	0.011899	7.13e-05			0.916997	0.879371	0.705452
P12235	ADT1_HUMAN	SLC25A4	ADP/ATP translocase 1	30400000	25900000	25600000	29300000	15800000	27300000	27000000	27200000	26000000	17900000	13500000	13300000		1.12593	0.952206	0.984615	1.08519	0.580882	1.05	0.662963	0.496324	0.511538		0.740506	0.571399	0.00156686			1.02092	0.905356	0.556942
P12236	ADT3_HUMAN	SLC25A6	ADP/ATP translocase 3	1340000000	1010000000	1240000000	1370000000	1220000000	1330000000	1270000000	1110000000	1090000000	1020000000	1140000000	977000000		1.05512	0.90991	1.13761	1.07874	1.0991	1.22018	0.80315	1.02703	0.89633		0.741414	0.107339	0.212916			1.03421	1.13267	0.908836
P12268	IMDH2_HUMAN	IMPDH2	Inosine-5'-monophosphate dehydroge4462.56se 2	305000000	319000000	295000000	297000000	303000000	277000000	332000000	342000000	346000000	312000000	303000000	323000000		0.918675	0.932749	0.852601	0.894578	0.885965	0.800578	0.939759	0.885965	0.933526		0.0142479	0.00584964	0.018526			0.901341	0.860374	0.91975
P12270	TPR_HUMAN	TPR	Nucleoprotein TPR	67000000	69100000	67400000	59800000	53300000	55300000	62300000	62500000	60600000	71100000	72600000	81800000		1.07544	1.1056	1.11221	0.959872	0.8528	0.912541	1.14125	1.1616	1.34983		0.00238875	0.0481653	0.0170615			1.09775	0.908404	1.21756
P12277	KCRB_HUMAN	CKB	Creatine ki4462.56se B-type	272000000	322000000	310000000	231000000	255000000	277000000	381000000	393000000	359000000	267000000	271000000	260000000		0.713911	0.819338	0.86351	0.606299	0.648855	0.771588	0.700787	0.689567	0.724234		0.01341	0.00175201	0.000436365			0.79892	0.675581	0.704863
P12429	ANXA3_HUMAN	ANXA3	Annexin A3	356000000	392000000	344000000	382000000	354000000	300000000	370000000	349000000	364000000	277000000	221000000	258000000		0.962162	1.12321	0.945055	1.03243	1.01433	0.824176	0.748649	0.633238	0.708791		0.857912	0.562802	0.003447			1.01014	0.956978	0.696893
P12532	KCRU_HUMAN	CKMT1A	Creatine ki4462.56se U-type, mitochondrial	4150000	4380000	3780000	3410000	3520000	4310000	6520000	6630000	6310000	5050000	1930000	2890000		0.636503	0.660633	0.599049	0.523006	0.53092	0.683043	0.77454	0.291101	0.458003		0.000275186	0.000783109	0.0261252			0.632062	0.57899	0.507881
P12544	GRAA_HUMAN	GZMA	Granzyme A	800770	724793	884982	558501	4462.56	573954	1400000	4462.56	756836	4462.56	4462.56	4462.56		0.571979	162.416	1.16932	0.398929	1	0.75836	0.00318754	1	0.00589634		0.847815	0.485348	0.150485			54.7192	0.719096	0.336361
P12694	ODBA_HUMAN	BCKDHA	2-oxoisovalerate dehydroge4462.56se subunit alpha, mitochondrial	21600000	19300000	20200000	28100000	25100000	17000000	31400000	30200000	28600000	25600000	22800000	20100000		0.687898	0.639073	0.706294	0.894904	0.831126	0.594406	0.815287	0.754967	0.702797		0.000767272	0.122481	0.0153872			0.677755	0.773479	0.757684
P12814	ACTN1_HUMAN	ACTN1	Alpha-actinin-1	70000000	70700000	72200000	60500000	61900000	64200000	76000000	86900000	72300000	87900000	88900000	93200000		0.921053	0.813579	0.998617	0.796053	0.712313	0.887967	1.15658	1.02301	1.28907		0.168656	0.0229685	0.0680802			0.911083	0.798777	1.15622
P12882	MYH1_HUMAN	MYH1	Myosin-1	9430000	4462.56	8130000	12000000	4462.56	11400000	20300000	4462.56	11500000	16600000	13600000	8910000		0.464532	1	0.706957	0.591133	1	0.991304	0.817734	3047.58	0.774783		0.510261	0.711673	0.718263			0.72383	0.860812	1016.39
P12955	PEPD_HUMAN	PEPD	Xaa-Pro dipeptidase	22800000	25200000	27000000	36900000	34600000	30100000	18300000	24700000	29500000	11600000	16700000	12800000		1.2459	1.02024	0.915254	2.01639	1.40081	1.02034	0.63388	0.676113	0.433898		0.821753	0.0635563	0.0434694			1.06047	1.47918	0.581297
P12956	XRCC6_HUMAN	XRCC6	X-ray repair cross-complementing protein 6	445000000	396000000	443000000	388000000	359000000	351000000	465000000	473000000	426000000	466000000	460000000	457000000		0.956989	0.837209	1.03991	0.834409	0.758985	0.823944	1.00215	0.972516	1.07277		0.284803	0.00846629	0.689907			0.944702	0.805779	1.01581
P13010	XRCC5_HUMAN	XRCC5	X-ray repair cross-complementing protein 5	456000000	407000000	467000000	426000000	408000000	410000000	535000000	509000000	460000000	482000000	411000000	440000000		0.852336	0.799607	1.01522	0.796262	0.801572	0.891304	0.900935	0.807466	0.956522		0.113359	0.0188477	0.131541			0.889054	0.829713	0.888307
P13073	COX41_HUMAN	COX4I1	Cytochrome c oxidase subunit 4 isoform 1, mitochondrial	186000000	190000000	199000000	132000000	97300000	128000000	230000000	182000000	200000000	127000000	131000000	91700000		0.808696	1.04396	0.995	0.573913	0.534615	0.64	0.552174	0.71978	0.4585		0.443453	0.00880828	0.00958431			0.949217	0.582843	0.576818
P13284	GILT_HUMAN	IFI30	Gamma-interferon-inducible lysosomal thiol reductase	4462.56	4462.56	4462.56	4070000	3210000	4462.56	4462.56	4462.56	4462.56	2820000	5060000	4070000		1	1	1	912.033	719.318	1	631.924	1133.88	912.033		#DIV/0!	0.121651	0.00356841			1	544.117	892.612
P13473	LAMP2_HUMAN	LAMP2	Lysosome-associated membrane glycoprotein 2	329000000	439000000	384000000	313000000	314000000	410000000	241000000	261000000	292000000	262000000	250000000	292000000		1.36515	1.68199	1.31507	1.29876	1.20307	1.40411	1.08714	0.957854	1		0.0271585	0.0841756	0.871879			1.45407	1.30198	1.015
P13489	RINI_HUMAN	RNH1	Ribonuclease inhibitor	90300000	85700000	86700000	81700000	78300000	79800000	100000000	108000000	92200000	59300000	56100000	65200000		0.903	0.793519	0.940347	0.817	0.725	0.86551	0.593	0.519444	0.707158		0.0587752	0.0124982	0.00165181			0.878955	0.802503	0.606534
P13637	AT1A3_HUMAN	ATP1A3	Sodium/potassium-transporting ATPase subunit alpha-3	902632	4462.56	4462.56	4462.56	4462.56	4462.56	1350000	1350000	4462.56	372862	384315	4462.56		0.668616	0.0033056	1	0.0033056	0.0033056	1	0.276194	0.284678	1		0.329899	0.116117	0.236579			0.557307	0.335537	0.520291
P13639	EF2_HUMAN	EEF2	Elongation factor 2	1300000000	1210000000	1300000000	1300000000	1300000000	1250000000	1130000000	1150000000	1100000000	1070000000	993000000	1060000000		1.15044	1.05217	1.18182	1.15044	1.13043	1.13636	0.946903	0.863478	0.963636		0.0126456	0.00209454	0.0384989			1.12814	1.13908	0.924672
P13645	K1C10_HUMAN	KRT10	Keratin, type I cytoskeletal 10	71200000	144000000	142000000	106000000	109000000	84100000	162000000	91900000	80400000	56500000	76000000	127000000		0.439506	1.56692	1.76617	0.654321	1.18607	1.04602	0.348765	0.826986	1.5796		0.837926	0.682821	0.492529			1.25753	0.962138	0.918451
P13647	K2C5_HUMAN	KRT5	Keratin, type II cytoskeletal 5	4010000	10700000	6920000	6240000	6290000	6200000	4980000	4650000	4650000	1540000	2340000	4900000		0.805221	2.30108	1.48817	1.25301	1.35269	1.33333	0.309237	0.503226	1.05376		0.275189	0.00019475	0.146469			1.53149	1.31301	0.622075
P13667	PDIA4_HUMAN	PDIA4	Protein disulfide-isomerase A4	104000000	103000000	103000000	96300000	98800000	85500000	83900000	96000000	98100000	72800000	69800000	76200000		1.23957	1.07292	1.04995	1.14779	1.02917	0.87156	0.8677	0.727083	0.776758		0.0740581	0.892483	0.0146747			1.12081	1.01617	0.790514
P13674	P4HA1_HUMAN	P4HA1	Prolyl 4-hydroxylase subunit alpha-1	19500000	21700000	18900000	20700000	21100000	18900000	16700000	17700000	15400000	18500000	18900000	18900000		1.16766	1.22599	1.22727	1.23952	1.19209	1.22727	1.10778	1.0678	1.22727		0.0336272	0.0186579	0.0331933			1.20698	1.21963	1.13428
P13693	TCTP_HUMAN	TPT1	Translatio4462.56lly-controlled tumor protein	321000000	319000000	289000000	335000000	311000000	337000000	224000000	253000000	188000000	299000000	236000000	301000000		1.43304	1.26087	1.53723	1.49554	1.22925	1.79255	1.33482	0.932806	1.60106		0.0148464	0.00673261	0.115568			1.41038	1.50578	1.28956
P13716	HEM2_HUMAN	ALAD	Delta-aminolevulinic acid dehydratase	3800000	4220000	4440000	1990000	2010000	2190000	5510000	6740000	5770000	2090000	2520000	2720000		0.689655	0.626113	0.769497	0.361162	0.29822	0.379549	0.37931	0.373887	0.471404		0.0114553	0.000485054	0.00103781			0.695088	0.34631	0.4082
P13797	PLST_HUMAN	PLS3	Plastin-3	268000000	271000000	275000000	256000000	259000000	224000000	294000000	318000000	252000000	284000000	296000000	281000000		0.911565	0.852201	1.09127	0.870748	0.814465	0.888889	0.965986	0.930818	1.11508		0.438579	0.135117	0.962188			0.951679	0.858034	1.00396
P13798	ACPH_HUMAN	APEH	Acylamino-acid-releasing enzyme	87200000	77700000	83900000	92800000	92000000	80600000	85400000	90300000	98600000	55800000	49700000	51100000		1.02108	0.860465	0.850913	1.08665	1.01883	0.817444	0.653396	0.550388	0.518256		0.148267	0.618885	0.000780244			0.910818	0.974307	0.574013
P13804	ETFA_HUMAN	ETFA	Electron transfer flavoprotein subunit alpha, mitochondrial	142000000	128000000	131000000	156000000	147000000	148000000	163000000	169000000	154000000	157000000	158000000	169000000		0.871166	0.757396	0.850649	0.957055	0.869822	0.961039	0.96319	0.934911	1.0974		0.00965429	0.0885585	0.914204			0.826404	0.929306	0.998501
P13807	GYS1_HUMAN	GYS1	Glycogen [starch] synthase, muscle	9260000	8800000	8180000	9490000	10100000	7880000	7000000	8160000	8510000	7360000	4462.56	3820000		1.32286	1.07843	0.961222	1.35571	1.23775	0.925969	1.05143	0.000546882	0.448884		0.196474	0.190355	0.127882			1.12084	1.17314	0.500286
P13861	KAP2_HUMAN	PRKAR2A	cAMP-dependent protein ki4462.56se type II-alpha regulatory subunit	22000000	20100000	20600000	21100000	21800000	20000000	21300000	23000000	22800000	31100000	27200000	25400000		1.03286	0.873913	0.903509	0.99061	0.947826	0.877193	1.46009	1.18261	1.11404		0.133873	0.13528	0.0350583			0.936762	0.938543	1.25225
P13929	ENOB_HUMAN	ENO3	Beta-enolase	29200000	27000000	31500000	27700000	32000000	25800000	55300000	57100000	44300000	35000000	39300000	47200000		0.528029	0.472855	0.711061	0.500904	0.56042	0.582393	0.632911	0.688266	1.06546		0.00544108	0.00571936	0.0939433			0.570648	0.547906	0.795547
P13984	T2FB_HUMAN	GTF2F2	General transcription factor IIF subunit 2	1120000	1050000	4462.56	878350	1390000	859876	1440000	1410000	597978	2400000	3140000	2640000		0.777778	0.744681	0.00746275	0.609965	0.985816	1.43797	1.66667	2.22695	4.41488		0.402802	0.760071	0.0109317			0.509974	1.01125	2.7695
P13987	CD59_HUMAN	CD59	CD59 glycoprotein	229000000	202000000	190000000	166000000	206000000	222000000	366000000	443000000	292000000	374000000	408000000	373000000		0.625683	0.455982	0.650685	0.453552	0.465011	0.760274	1.02186	0.920993	1.2774		0.0238358	0.0223271	0.710111			0.57745	0.559612	1.07342
P13995	MTDC_HUMAN	MTHFD2	Bifunctio4462.56l methylenetetrahydrofolate dehydroge4462.56se/cyclohydrolase, mitochondrial	12400000	12400000	14000000	6710000	13600000	5140000	10900000	11100000	10600000	25100000	26800000	22800000		1.13761	1.11712	1.32075	0.615596	1.22523	0.484906	2.30275	2.41441	2.15094		0.0201431	0.411549	0.000275183			1.19183	0.775242	2.28937
P14174	MIF_HUMAN	MIF	Macrophage migration inhibitory factor	2530000000	2850000000	2830000000	2810000000	3030000000	2560000000	2590000000	2990000000	2920000000	1710000000	1640000000	1920000000		0.976834	0.953177	0.969178	1.08494	1.01338	0.876712	0.660232	0.548495	0.657534		0.580599	0.864634	0.00196014			0.966396	0.991677	0.622087
P14207	FOLR2_HUMAN	FOLR2	Folate receptor beta	7800000	9440000	8520000	7560000	8760000	4780000	4980000	4462.56	4750000	2120000	2590000	2370000		1.56627	2115.38	1.79368	1.51807	1963	1.00632	0.425703	580.384	0.498947		0.0341294	0.131777	0.615492			706.246	655.174	193.77
P14209	CD99_HUMAN	CD99	CD99 antigen	292346	307133	350918	4462.56	264305	4462.56	229733	505133	284709	1280000	1500000	1390000		1.27255	0.608024	1.23255	0.019425	0.523238	0.0156741	5.57169	2.96951	4.88218		0.80178	0.108435	0.000570532			1.03771	0.186113	4.47446
P14314	GLU2B_HUMAN	PRKCSH	Glucosidase 2 subunit beta	369000000	344000000	325000000	362000000	372000000	325000000	377000000	415000000	370000000	397000000	396000000	400000000		0.97878	0.828916	0.878378	0.960212	0.896386	0.878378	1.05305	0.954217	1.08108		0.0941943	0.161088	0.502326			0.895358	0.911659	1.02945
P14324	FPPS_HUMAN	FDPS	Farnesyl pyrophosphate synthase	202000000	180000000	173000000	245000000	241000000	242000000	235000000	239000000	199000000	168000000	151000000	184000000		0.859574	0.753138	0.869347	1.04255	1.00837	1.21608	0.714894	0.631799	0.924623		0.0633722	0.224611	0.0234651			0.827353	1.089	0.757105
P14384	CBPM_HUMAN	CPM	Carboxypeptidase M	1090000	4462.56	779061	4462.56	627437	852533	1300000	1230000	1180000	1020000	979526	783949		0.838462	0.0036281	0.660221	0.00343274	0.510111	0.722486	0.784615	0.796363	0.664364		0.132401	0.0442198	0.0187134			0.50077	0.41201	0.748447
P14406	CX7A2_HUMAN	COX7A2	Cytochrome c oxidase subunit 7A2, mitochondrial	134000000	152000000	139000000	125000000	120000000	133000000	151000000	151000000	155000000	84600000	93700000	86700000		0.887417	1.00662	0.896774	0.827815	0.794702	0.858065	0.560265	0.62053	0.559355		0.125863	0.00279213	3.08e-05			0.930271	0.82686	0.58005
P14550	AK1A1_HUMAN	AKR1A1	Aldo-keto reductase family 1 member A1	206000000	242000000	259000000	218000000	281000000	223000000	204000000	294000000	291000000	164000000	163000000	167000000		1.0098	0.823129	0.890034	1.06863	0.955782	0.766323	0.803922	0.554422	0.573883		0.459015	0.566278	0.029129			0.907656	0.930244	0.644076
P14618	KPYM_HUMAN	PKM	Pyruvate ki4462.56se PKM	4220000000	3380000000	4200000000	4200000000	3930000000	4300000000	4700000000	4130000000	3510000000	3450000000	3080000000	3860000000		0.897872	0.818402	1.19658	0.893617	0.951574	1.22507	0.734043	0.745763	1.09972		0.704182	0.937755	0.188818			0.970952	1.02342	0.85984
P14621	ACYP2_HUMAN	ACYP2	Acylphosphatase-2	612613	423049	740754	178097	4462.56	4462.56	984098	1080000	729229	4462.56	4462.56	4462.56		0.622512	0.391712	1.0158	0.180975	0.004132	0.00611956	0.00453467	0.004132	0.00611956		0.0720437	0.00190786	0.000898834			0.676676	0.0637421	0.00492874
P14625	ENPL_HUMAN	HSP90B1	Endoplasmin	793000000	848000000	809000000	991000000	905000000	734000000	787000000	840000000	787000000	876000000	821000000	1010000000		1.00762	1.00952	1.02795	1.25921	1.07738	0.932656	1.11309	0.977381	1.28335		0.644135	0.405838	0.172282			1.01503	1.08975	1.12461
P14635	CCNB1_HUMAN	CCNB1	G2/mitotic-specific cyclin-B1	1400000	4462.56	1270000	4462.56	4462.56	1550000	1050000	1680000	795648	6210000	5290000	5430000		1.33333	0.00265629	1.59618	0.00425006	0.00265629	1.9481	5.91429	3.14881	6.82463		0.612284	0.320334	0.00032662			0.977391	0.651668	5.29591
P14649	MYL6B_HUMAN	MYL6B	Myosin light chain 6B	4462.56	4462.56	8660000	4462.56	4462.56	5220000	9050000	8940000	8160000	4462.56	4462.56	4462.56		0.000493101	0.000499168	1.06127	0.000493101	0.000499168	0.639706	0.000493101	0.000499168	0.000546882		0.114774	0.0166747	6.37e-06			0.354089	0.213566	0.00051305
P14678	RSMB_HUMAN	SNRPB	Small nuclear ribonucleoprotein-associated proteins B and B'	397000000	300000000	369000000	322000000	332000000	418000000	414000000	434000000	361000000	391000000	386000000	344000000		0.958937	0.691244	1.02216	0.777778	0.764977	1.15789	0.944444	0.889401	0.952909		0.257476	0.289717	0.328647			0.890781	0.900216	0.928918
P14735	IDE_HUMAN	IDE	Insulin-degrading enzyme	39100000	34000000	42400000	42000000	43200000	52400000	39700000	41200000	33000000	35800000	31800000	37500000		0.984887	0.825243	1.28485	1.05793	1.04854	1.58788	0.901763	0.771845	1.13636		0.886605	0.129061	0.38847			1.03166	1.23145	0.936657
P14854	CX6B1_HUMAN	COX6B1	Cytochrome c oxidase subunit 6B1	33200000	34700000	33800000	42100000	43900000	44100000	46200000	56400000	44500000	69300000	55800000	65500000		0.718615	0.615248	0.759551	0.911255	0.778369	0.991011	1.5	0.989362	1.47191		0.0155413	0.207232	0.0570417			0.697805	0.893545	1.32042
P14859	PO2F1_HUMAN	POU2F1	POU domain, class 2, transcription factor 1	3210000	3300000	3740000	3020000	3190000	2620000	3190000	2630000	3490000	2460000	4462.56	4462.56		1.00627	1.25475	1.07163	0.946708	1.21293	0.750716	0.77116	0.00169679	0.00127867		0.356007	0.625849	0.056236			1.11089	0.970118	0.258045
P14866	HNRPL_HUMAN	HNRNPL	Heterogeneous nuclear ribonucleoprotein L	206000000	176000000	191000000	195000000	178000000	198000000	220000000	227000000	209000000	291000000	279000000	308000000		0.936364	0.77533	0.913876	0.886364	0.784141	0.947368	1.32273	1.22907	1.47368		0.0522563	0.025312	0.00171956			0.87519	0.872624	1.34183
P14868	SYDC_HUMAN	DARS1	Aspartate--tR4462.56 ligase, cytoplasmic	151000000	136000000	139000000	159000000	156000000	145000000	141000000	156000000	145000000	146000000	130000000	139000000		1.07092	0.871795	0.958621	1.12766	1	1	1.03546	0.833333	0.958621		0.452296	0.386756	0.235172			0.967113	1.04255	0.942472
P14923	PLAK_HUMAN	JUP	Junction plakoglobin	50100000	54200000	50700000	58300000	60100000	60900000	63600000	67900000	62500000	61000000	55900000	63700000		0.787736	0.798233	0.8112	0.916667	0.885125	0.9744	0.959119	0.82327	1.0192		0.00337345	0.0543701	0.188208			0.799056	0.925397	0.933863
P14927	QCR7_HUMAN	UQCRB	Cytochrome b-c1 complex subunit 7	118000000	160000000	126000000	52100000	121000000	62000000	123000000	122000000	147000000	89900000	57600000	90000000		0.95935	1.31148	0.857143	0.423577	0.991803	0.421769	0.730894	0.472131	0.612245		0.806045	0.085428	0.0189992			1.04266	0.612383	0.60509
P15104	GL4462.56_HUMAN	GLUL	Glutamine synthetase	7260000	6730000	4190000	11100000	8430000	9670000	19100000	13300000	14400000	9550000	8770000	12000000		0.380105	0.506015	0.290972	0.581152	0.633835	0.671528	0.5	0.659398	0.833333		0.00907687	0.0389277	0.0535599			0.392364	0.628838	0.664244
P15121	ALDR_HUMAN	AKR1B1	Aldo-keto reductase family 1 member B1	118000000	117000000	126000000	111000000	123000000	145000000	113000000	144000000	130000000	144000000	140000000	166000000		1.04425	0.8125	0.969231	0.982301	0.854167	1.11538	1.27434	0.972222	1.27692		0.408917	0.851918	0.156845			0.941993	0.983951	1.17449
P15151	PVR_HUMAN	PVR	Poliovirus receptor	22500000	30900000	31600000	35100000	31900000	33700000	13500000	17900000	19200000	17600000	20700000	22800000		1.66667	1.72626	1.64583	2.6	1.78212	1.75521	1.3037	1.15642	1.1875		0.027835	0.00103613	0.201538			1.67959	2.04578	1.21588
P15170	ERF3A_HUMAN	GSPT1	Eukaryotic peptide chain release factor GTP-binding subunit ERF3A	113000000	101000000	115000000	99400000	97700000	94900000	102000000	103000000	92300000	50900000	63800000	64200000		1.10784	0.980583	1.24594	0.97451	0.948544	1.02817	0.49902	0.619417	0.695558		0.129432	0.654173	0.00205656			1.11145	0.983741	0.604665
P15291	B4GT1_HUMAN	B4GALT1	Beta-1,4-galactosyltransferase 1	214000000	234000000	218000000	196000000	199000000	197000000	165000000	162000000	181000000	128000000	122000000	144000000		1.29697	1.44444	1.20442	1.18788	1.2284	1.0884	0.775758	0.753086	0.79558		0.0034376	0.00933785	0.0125885			1.31528	1.16822	0.774808
P15311	EZRI_HUMAN	EZR	Ezrin	223000000	208000000	222000000	222000000	189000000	205000000	226000000	193000000	196000000	238000000	226000000	268000000		0.986726	1.07772	1.13265	0.982301	0.979275	1.04592	1.0531	1.17098	1.36735		0.33603	0.982402	0.0754327			1.0657	1.0025	1.19714
P15328	FOLR1_HUMAN	FOLR1	Folate receptor alpha	66000000	58400000	66000000	57500000	74000000	49100000	43200000	43900000	38100000	20000000	21800000	22800000		1.52778	1.3303	1.73228	1.33102	1.68565	1.28871	0.462963	0.496583	0.598425		0.00224324	0.0704755	0.000543963			1.53012	1.43513	0.519324
P15374	UCHL3_HUMAN	UCHL3	Ubiquitin carboxyl-termi4462.56l hydrolase isozyme L3	55700000	73300000	56700000	61700000	60900000	51900000	44100000	49200000	49700000	25000000	22400000	22000000		1.26304	1.48984	1.14085	1.39909	1.2378	1.04427	0.566893	0.455285	0.442656		0.076015	0.0439361	0.000264378			1.29791	1.22705	0.488278
P15408	FOSL2_HUMAN	FOSL2	Fos-related antigen 2	610841	582723	532439	4462.56	4462.56	4462.56	251651	236230	192765	1180000	1360000	845999		2.42733	2.46676	2.76211	0.0177331	0.0188907	0.0231503	4.68903	5.7571	4.38876		0.000272284	0.000227235	0.00400831			2.55207	0.0199247	4.94496
P15529	MCP_HUMAN	CD46	Membrane cofactor protein	770186	1010000	870875	1310000	1110000	895922	894610	993850	550382	1210000	1270000	1080000		0.860918	1.01625	1.58231	1.46433	1.11687	1.62782	1.35254	1.27786	1.96227		0.66443	0.179386	0.0621957			1.15316	1.403	1.53089
P15531	NDKA_HUMAN	NME1	Nucleoside diphosphate ki4462.56se A	1500000000	1290000000	1310000000	1340000000	1340000000	1170000000	1490000000	1760000000	1280000000	1290000000	1240000000	1320000000		1.00671	0.732955	1.02344	0.899329	0.761364	0.914062	0.865772	0.704545	1.03125		0.405233	0.205378	0.18289			0.921034	0.858252	0.867189
P15559	NQO1_HUMAN	NQO1	4462.56D(P)H dehydroge4462.56se [quinone] 1	314000000	186000000	225000000	343000000	294000000	275000000	335000000	335000000	218000000	362000000	298000000	369000000		0.937313	0.555224	1.03211	1.02388	0.877612	1.26147	1.0806	0.889552	1.69266		0.374167	0.864406	0.355911			0.841549	1.05432	1.22094
P15586	GNS_HUMAN	GNS	N-acetylglucosamine-6-sulfatase	60700000	72200000	64000000	69000000	58800000	62800000	54100000	61300000	64900000	54700000	43700000	53800000		1.122	1.17781	0.986133	1.27542	0.959217	0.967643	1.01109	0.712887	0.828968		0.301262	0.47369	0.119616			1.09531	1.06743	0.850982
P15621	ZNF44_HUMAN	ZNF44	Zinc finger protein 44	450000000	412000000	422000000	191000000	193000000	227000000	538000000	562000000	495000000	4462.56	114000000	57700000		0.836431	0.733096	0.852525	0.355019	0.343416	0.458586	8.29e-06	0.202847	0.116566		0.0102219	0.000136053	0.000244188			0.807351	0.385674	0.106474
P15848	ARSB_HUMAN	ARSB	Arylsulfatase B	4462.56	1830000	1570000	1770000	2680000	1100000	4462.56	4462.56	2380000	1050000	4462.56	1140000		1	410.079	0.659664	396.633	600.552	0.462185	235.291	1	0.478992		0.74613	0.313499	0.944292			137.246	332.549	78.9233
P15880	RS2_HUMAN	RPS2	Small ribosomal subunit protein uS5	515000000	391000000	461000000	530000000	497000000	504000000	507000000	444000000	428000000	415000000	392000000	413000000		1.01578	0.880631	1.0771	1.04536	1.11937	1.17757	0.81854	0.882883	0.964953		0.930747	0.124404	0.103382			0.991171	1.1141	0.888792
P15924	DESP_HUMAN	DSP	Desmoplakin	11700000	13600000	10500000	9920000	9950000	10300000	8700000	8110000	9970000	7910000	8880000	6650000		1.34483	1.67694	1.05316	1.14023	1.22688	1.0331	0.909195	1.09494	0.667001		0.0465535	0.114785	0.259134			1.35831	1.1334	0.89038
P15927	RFA2_HUMAN	RPA2	Replication protein A 32 kDa subunit	86600000	99400000	93100000	84400000	63600000	77500000	67700000	77800000	85600000	78400000	53500000	47500000		1.27917	1.27763	1.08762	1.24668	0.817481	0.905374	1.15805	0.687661	0.554907		0.0657699	0.827303	0.18534			1.21481	0.989844	0.800206
P15941	MUC1_HUMAN	MUC1	Mucin-1	4430000	4320000	3090000	4462.56	4462.56	2530000	2970000	2840000	3610000	4462.56	4462.56	4462.56		1.49158	1.52113	0.855956	0.00150255	0.00157132	0.700831	0.00150255	0.00157132	0.00123617		0.175768	0.0586851	0.000191669			1.28955	0.234635	0.00143668
P15954	COX7C_HUMAN	COX7C	Cytochrome c oxidase subunit 7C, mitochondrial	4462.56	108810	151073	256515	124329	260292	1370000	245843	169558	4462.56	4462.56	4462.56		0.00325734	0.4426	0.890981	0.187237	0.505725	1.53512	0.00325734	0.0181521	0.0263188		0.263951	0.384136	0.202636			0.445613	0.742694	0.0159094
P16066	ANPRA_HUMAN	NPR1	Atrial 4462.56triuretic peptide receptor 1	4462.56	1870000	1610000	2000000	1970000	2830000	1770000	2000000	2360000	4462.56	4462.56	4462.56		0.00252122	0.935	0.682203	1.12994	0.985	1.19915	0.00252122	0.00223128	0.00189091		0.220621	0.535651	0.000287955			0.539908	1.1047	0.00221447
P16070	CD44_HUMAN	CD44	CD44 antigen	181000000	172000000	186000000	188000000	240000000	215000000	179000000	206000000	159000000	247000000	345000000	536000000		1.01117	0.834951	1.16981	1.05028	1.16505	1.3522	1.37989	1.67476	3.37107		0.912349	0.178857	0.08619			1.00531	1.18918	2.1419
P16083	NQO2_HUMAN	NQO2	Ribosyldihydronicoti4462.56mide dehydroge4462.56se [quinone]	17700000	23100000	20300000	18000000	20000000	22900000	20700000	24200000	22900000	14200000	11900000	12900000		0.855072	0.954545	0.886463	0.869565	0.826446	1	0.68599	0.491736	0.563319		0.296996	0.259321	0.00140661			0.898694	0.89867	0.580348
P16104	H2AX_HUMAN	H2AX	Histone H2AX	4690000000	2300000000	3000000000	4320000000	4130000000	3900000000	7240000000	5860000000	2310000000	3980000000	3150000000	5210000000		0.64779	0.392491	1.2987	0.596685	0.704778	1.68831	0.549724	0.537543	2.25541		0.330054	0.526857	0.553841			0.779661	0.996592	1.11423
P16144	ITB4_HUMAN	ITGB4	Integrin beta-4	15400000	15500000	15300000	16600000	15600000	17500000	20100000	20600000	20400000	11400000	7550000	9750000		0.766169	0.752427	0.75	0.825871	0.757282	0.857843	0.567164	0.366505	0.477941		5.85e-06	0.00259019	0.000657185			0.756199	0.813665	0.470537
P16152	CBR1_HUMAN	CBR1	Carbonyl reductase [4462.56DPH] 1	239000000	255000000	256000000	219000000	312000000	252000000	196000000	282000000	257000000	234000000	220000000	250000000		1.21939	0.904255	0.996109	1.11735	1.10638	0.980545	1.19388	0.780142	0.972763		0.85756	0.69026	0.721117			1.03992	1.06809	0.982261
P16220	CREB1_HUMAN	CREB1	Cyclic AMP-responsive element-binding protein 1	3210000	3220000	3820000	1970000	2320000	2850000	3410000	3740000	3040000	1830000	2690000	3290000		0.941349	0.860963	1.25658	0.577713	0.620321	0.9375	0.536657	0.719251	1.08224		0.947529	0.0355921	0.166313			1.01963	0.711844	0.779382
P16278	BGAL_HUMAN	GLB1	Beta-galactosidase	17500000	15400000	16200000	18700000	21100000	19900000	21900000	21900000	21100000	17100000	14400000	17900000		0.799087	0.703196	0.767773	0.853881	0.96347	0.943128	0.780822	0.657534	0.848341		0.00139533	0.0798253	0.00909161			0.756685	0.92016	0.762232
P16298	PP2BB_HUMAN	PPP3CB	Serine/threonine-protein phosphatase 2B catalytic subunit beta isoform	2250000	2270000	1970000	2550000	2610000	2330000	2810000	2290000	2640000	1960000	1740000	2260000		0.800712	0.991266	0.746212	0.907473	1.13974	0.882576	0.697509	0.759825	0.856061		0.0829147	0.65905	0.0507403			0.846063	0.976596	0.771132
P16333	NCK1_HUMAN	NCK1	SH2/SH3 adapter protein NCK1	9630000	10900000	12400000	10500000	9950000	10100000	9220000	11000000	10200000	7730000	6570000	7320000		1.04447	0.990909	1.21569	1.13883	0.904545	0.990196	0.838395	0.597273	0.717647		0.428992	0.939924	0.00892644			1.08369	1.01119	0.717772
P16401	H15_HUMAN	H1-5	Histone H1.5	578000000	571000000	516000000	737000000	706000000	744000000	767000000	797000000	668000000	631000000	627000000	664000000		0.753585	0.716437	0.772455	0.960887	0.885822	1.11377	0.822686	0.7867	0.994012		0.0123287	0.731051	0.0640532			0.747492	0.986827	0.867799
P16403	H12_HUMAN	H1-2	Histone H1.2	1370000000	1350000000	1340000000	1380000000	1370000000	1260000000	1510000000	1600000000	1350000000	1480000000	1510000000	1630000000		0.907285	0.84375	0.992593	0.913907	0.85625	0.933333	0.980132	0.94375	1.20741		0.144427	0.143534	0.569945			0.914542	0.901164	1.04376
P16435	NCPR_HUMAN	POR	4462.56DPH--cytochrome P450 reductase	74500000	71300000	68700000	76300000	70600000	89000000	46000000	44100000	59100000	80800000	69500000	78400000		1.61957	1.61678	1.16244	1.6587	1.60091	1.50592	1.75652	1.57596	1.32657		0.0121649	0.0159291	0.0104855			1.46626	1.58851	1.55302
P16581	LYAM2_HUMAN	SELE	E-selectin	484317	4462.56	4462.56	567457	368878	324896	551430	4462.56	588619	4462.56	460727	618008		0.878293	1	0.00758141	1.02906	82.6606	0.551963	0.0080927	103.243	1.04993		0.429881	0.857369	0.941932			0.628625	28.0806	34.7669
P16615	AT2A2_HUMAN	ATP2A2	Sarcoplasmic/endoplasmic reticulum calcium ATPase 2	85000000	71900000	78100000	82200000	78100000	90600000	75900000	81400000	70500000	104000000	108000000	113000000		1.11989	0.883292	1.1078	1.083	0.959459	1.28511	1.37022	1.32678	1.60284		0.651278	0.186914	0.00136663			1.037	1.10919	1.43328
P16930	FAAA_HUMAN	FAH	Fumarylacetoacetase	25900000	21300000	20500000	21500000	21900000	20900000	23500000	25800000	25700000	9290000	4462.56	4462.56		1.10213	0.825581	0.797665	0.914894	0.848837	0.81323	0.395319	0.000172967	0.00017364		0.257082	0.0114089	0.00234337			0.908458	0.858987	0.131889
P16949	STMN1_HUMAN	STMN1	Stathmin	126000000	172000000	165000000	175000000	189000000	164000000	216000000	227000000	195000000	219000000	234000000	247000000		0.583333	0.757709	0.846154	0.810185	0.832599	0.841026	1.01389	1.03084	1.26667		0.0270643	0.0364329	0.170686			0.729065	0.827937	1.1038
P16989	YBOX3_HUMAN	YBX3	Y-box-binding protein 3	21100000	23600000	24300000	16500000	19200000	16400000	18200000	20300000	18900000	25800000	24300000	18400000		1.15934	1.16256	1.28571	0.906593	0.945813	0.867725	1.41758	1.19704	0.973545		0.0283088	0.185283	0.189204			1.20254	0.90671	1.19606
P17022	ZNF18_HUMAN	ZNF18	Zinc finger protein 18	526684	494269	464096	502874	558327	4462.56	4462.56	282254	406546	621581	660983	4462.56		118.023	1.75115	1.14156	112.687	1.9781	0.0109768	139.288	2.3418	0.0109768		0.0931376	0.590412	0.462015			40.3052	38.2255	47.2136
P17026	ZNF22_HUMAN	ZNF22	Zinc finger protein 22	4462.56	137358	230623	172755	284594	4462.56	4462.56	4462.56	4462.56	4462.56	4462.56	4462.56		1	30.7801	51.6795	38.7121	63.7737	1	1	1	1		0.14223	0.140245	#DIV/0!			27.8199	34.4953	1
P17028	ZNF24_HUMAN	ZNF24	Zinc finger protein 24	1130000	1550000	1070000	1080000	4462.56	4462.56	1550000	1280000	4462.56	4462.56	4462.56	4462.56		0.729032	1.21094	239.773	0.696774	0.00348637	1	0.00287907	0.00348637	1		0.574559	0.384495	0.119747			80.5709	0.566754	0.335455
P17050	4462.56GAB_HUMAN	4462.56GA	Alpha-N-acetylgalactosaminidase	9080000	9260000	10200000	8540000	10500000	9450000	12200000	14000000	13400000	8960000	7530000	6820000		0.744262	0.661429	0.761194	0.7	0.75	0.705224	0.734426	0.537857	0.508955		0.00432649	0.00878656	0.00272432			0.722295	0.718408	0.593746
P17066	HSP76_HUMAN	HSPA6	Heat shock 70 kDa protein 6	317000000	326000000	298000000	351000000	348000000	343000000	280000000	266000000	294000000	2110000000	1800000000	2090000000		1.13214	1.22556	1.01361	1.25357	1.30827	1.16667	7.53571	6.76692	7.10884		0.0434861	0.00132168	6.84e-05			1.12377	1.24284	7.13716
P17096	HMGA1_HUMAN	HMGA1	High mobility group protein HMG-I/HMG-Y	2030000	1490000	1760000	3040000	2800000	2010000	2210000	2810000	1220000	5910000	6310000	4130000		0.918552	0.530249	1.44262	1.37557	0.996441	1.64754	2.67421	2.24555	3.38525		0.548637	0.390869	0.0144211			0.963808	1.33985	2.76834
P17152	TMM11_HUMAN	TMEM11	Transmembrane protein 11, mitochondrial	9570000	10200000	10200000	15200000	9660000	44300000	18500000	13700000	9240000	14000000	12600000	15600000		0.517297	0.744526	1.1039	0.821622	0.705109	4.79437	0.756757	0.919708	1.68831		0.227129	0.450873	0.932515			0.788573	2.10703	1.12159
P17174	AATC_HUMAN	GOT1	Aspartate aminotransferase, cytoplasmic	65400000	55500000	61400000	72800000	67500000	65500000	72000000	78400000	79000000	72000000	64900000	65700000		0.908333	0.707908	0.777215	1.01111	0.860969	0.829114	1	0.827806	0.831646		0.0125724	0.0655021	0.0479894			0.797819	0.900398	0.886484
P17252	KPCA_HUMAN	PRKCA	Protein ki4462.56se C alpha type	8910000	7950000	8430000	8660000	9270000	9900000	8750000	9050000	8420000	8370000	10900000	9870000		1.01829	0.878453	1.00119	0.989714	1.02431	1.17577	0.956571	1.20442	1.17221		0.402671	0.252349	0.267764			0.965975	1.06327	1.11107
P17275	JUNB_HUMAN	JUNB	Transcription factor JunB	4462.56	4890000	5590000	162228	271352	797614	4462.56	4462.56	4462.56	13000000	14900000	20100000		1	1095.78	1252.64	36.3531	60.8064	178.735	2913.13	3338.89	4504.14		0.117891	0.107294	0.00165924			783.143	91.9647	3585.39
P17301	ITA2_HUMAN	ITGA2	Integrin alpha-2	4930000	5800000	5850000	4160000	4440000	4490000	2440000	1860000	2020000	3110000	4040000	3800000		2.02049	3.11828	2.89604	1.70492	2.3871	2.22277	1.27459	2.17204	1.88119		0.000582245	0.000359402	0.00927609			2.67827	2.10493	1.77594
P17480	UBF1_HUMAN	UBTF	Nucleolar transcription factor 1	18500000	22900000	21100000	21400000	22000000	19900000	21300000	23300000	26500000	15700000	16200000	13800000		0.868545	0.982833	0.796226	1.00469	0.944206	0.750943	0.737089	0.695279	0.520755		0.22143	0.187655	0.0073083			0.882535	0.899948	0.651041
P17544	ATF7_HUMAN	ATF7	Cyclic AMP-dependent transcription factor ATF-7	1080000	1290000	1070000	1320000	1480000	1240000	957205	519763	947371	1470000	1330000	2470000		1.12828	2.4819	1.12944	1.37901	2.84745	1.30889	1.53572	2.55886	2.60722		0.103409	0.0284446	0.0702856			1.57988	1.84512	2.23393
P17568	NDUB7_HUMAN	NDUFB7	4462.56DH dehydroge4462.56se [ubiquinone] 1 beta subcomplex subunit 7	10200000	10200000	11300000	7680000	5690000	10200000	9440000	11600000	10500000	7510000	8130000	7510000		1.08051	0.87931	1.07619	0.813559	0.490517	0.971429	0.795551	0.700862	0.715238		0.944767	0.140097	0.0130829			1.012	0.758502	0.737217
P17612	KAPCA_HUMAN	PRKACA	cAMP-dependent protein ki4462.56se catalytic subunit alpha	32300000	21200000	25600000	36900000	54800000	51200000	53700000	40900000	36200000	20600000	34300000	32800000		0.60149	0.518337	0.707182	0.687151	1.33985	1.41436	0.383613	0.838631	0.906077		0.0485849	0.622156	0.101975			0.609003	1.14712	0.70944
P17655	CAN2_HUMAN	CAPN2	Calpain-2 catalytic subunit	172000000	166000000	172000000	145000000	139000000	137000000	163000000	185000000	167000000	127000000	125000000	123000000		1.05521	0.897297	1.02994	0.889571	0.751351	0.820359	0.779141	0.675676	0.736527		0.824859	0.0120259	0.00244454			0.994151	0.820427	0.730448
P17676	CEBPB_HUMAN	CEBPB	CCAAT/enhancer-binding protein beta	3650000	1820000	4920000	4462.56	4462.56	3010000	4462.56	4462.56	4462.56	3200000	2780000	1500000		817.916	407.838	1102.51	1	1	674.501	717.077	622.961	336.13		0.0183923	0.373901	0.00823041			776.087	225.5	558.723
P17812	PYRG1_HUMAN	CTPS1	CTP synthase 1	76400000	68900000	78900000	58500000	59700000	68500000	78700000	76600000	70100000	72800000	64100000	54700000		0.970775	0.899478	1.12553	0.743329	0.779373	0.977175	0.925032	0.836815	0.780314		0.924516	0.0341029	0.125559			0.998596	0.833293	0.847387
P17813	EGLN_HUMAN	ENG	Endoglin	33000000	36200000	34300000	26200000	23600000	24000000	34600000	35300000	40000000	17000000	16800000	16000000		0.953757	1.0255	0.8575	0.757225	0.668555	0.6	0.491329	0.475921	0.4		0.33175	0.00304909	0.000312528			0.945584	0.67526	0.45575
P17844	DDX5_HUMAN	DDX5	Probable ATP-dependent R4462.56 helicase DDX5	608000000	560000000	587000000	584000000	554000000	590000000	553000000	486000000	536000000	623000000	611000000	620000000		1.09946	1.15226	1.09515	1.05606	1.13992	1.10075	1.12658	1.2572	1.15672		0.0700709	0.0907343	0.0103986			1.11562	1.09891	1.18017
P17858	PFKAL_HUMAN	PFKL	ATP-dependent 6-phosphofructoki4462.56se, liver type	5590000	5150000	6050000	5550000	5110000	4960000	8190000	7200000	7130000	6180000	4650000	8090000		0.68254	0.715278	0.848527	0.677656	0.709722	0.695652	0.754579	0.645833	1.13464		0.011292	0.00395761	0.317772			0.748782	0.694343	0.845018
P17931	LEG3_HUMAN	LGALS3	Galectin-3	54100000	46500000	50900000	63700000	61000000	62700000	73100000	77700000	58700000	71600000	82700000	76000000		0.740082	0.598456	0.867121	0.871409	0.785071	1.06814	0.97948	1.06435	1.29472		0.0344235	0.271268	0.350813			0.73522	0.908208	1.11285
P17980	PRS6A_HUMAN	PSMC3	26S proteasome regulatory subunit 6A	109000000	107000000	119000000	85900000	84100000	102000000	103000000	107000000	92300000	222000000	203000000	216000000		1.05825	1	1.28927	0.833981	0.785981	1.10509	2.15534	1.8972	2.3402		0.130763	0.232569	9.25e-05			1.11584	0.908351	2.13091
P17987	TCPA_HUMAN	TCP1	T-complex protein 1 subunit alpha	244000000	221000000	256000000	229000000	233000000	202000000	230000000	246000000	219000000	249000000	256000000	264000000		1.06087	0.898374	1.16895	0.995652	0.947154	0.922374	1.08261	1.04065	1.20548		0.539051	0.454848	0.051164			1.04273	0.95506	1.10958
P18031	PTN1_HUMAN	PTPN1	Tyrosine-protein phosphatase non-receptor type 1	33500000	32200000	32200000	26900000	28900000	29800000	25100000	25600000	26200000	33200000	28700000	30200000		1.33466	1.25781	1.22901	1.07171	1.12891	1.1374	1.32271	1.12109	1.15267		0.000200605	0.0337748	0.0204038			1.27383	1.11267	1.19882
P18077	RL35A_HUMAN	RPL35A	Large ribosomal subunit protein eL33	544000000	425000000	445000000	705000000	558000000	564000000	510000000	349000000	428000000	385000000	344000000	322000000		1.06667	1.21777	1.03972	1.38235	1.59885	1.31776	0.754902	0.985673	0.752336		0.514589	0.054484	0.19083			1.10805	1.43299	0.830971
P18084	ITB5_HUMAN	ITGB5	Integrin beta-5	7030000	6160000	6360000	5840000	4700000	3020000	3960000	8520000	5570000	4000000	3630000	4462.56		1.77525	0.723005	1.14183	1.47475	0.551643	0.54219	1.0101	0.426056	0.000801178		0.73192	0.39343	0.133156			1.21336	0.856194	0.478986
P18085	ARF4_HUMAN	ARF4	ADP-ribosylation factor 4	712000000	627000000	634000000	494000000	427000000	324000000	510000000	460000000	601000000	315000000	316000000	344000000		1.39608	1.36304	1.05491	0.968627	0.928261	0.539101	0.617647	0.686957	0.572379		0.0535557	0.166823	0.00937264			1.27134	0.811997	0.625661
P18124	RL7_HUMAN	RPL7	Large ribosomal subunit protein uL30	605000000	376000000	488000000	667000000	633000000	675000000	532000000	448000000	439000000	624000000	585000000	558000000		1.13722	0.839286	1.11162	1.25376	1.41295	1.53759	1.17293	1.3058	1.27107		0.829324	0.0045663	0.0302473			1.02937	1.40143	1.24994
P18206	VINC_HUMAN	VCL	Vinculin	190000000	198000000	197000000	162000000	150000000	151000000	279000000	298000000	256000000	170000000	165000000	166000000		0.681004	0.66443	0.769531	0.580645	0.503356	0.589844	0.609319	0.553691	0.648438		0.00263099	0.000636483	0.000828657			0.704988	0.557948	0.603816
P18583	SON_HUMAN	SON	Protein SON	26800000	36500000	33500000	22200000	33500000	40300000	27200000	29600000	30700000	24700000	27400000	14400000		0.985294	1.23311	1.09121	0.816176	1.13176	1.3127	0.908088	0.925676	0.469055		0.366606	0.626218	0.162424			1.1032	1.08688	0.767606
P18615	NELFE_HUMAN	NELFE	Negative elongation factor E	2290000	3470000	2930000	2700000	2590000	2920000	2310000	2580000	3360000	4780000	4850000	4790000		0.991342	1.34496	0.872024	1.16883	1.00388	0.869048	2.06926	1.87984	1.4256		0.767799	0.969653	0.00286127			1.06944	1.01392	1.79157
P18621	RL17_HUMAN	RPL17	Large ribosomal subunit protein uL22	305000000	338000000	317000000	319000000	252000000	342000000	430000000	351000000	290000000	161000000	146000000	243000000		0.709302	0.962963	1.0931	0.74186	0.717949	1.17931	0.374419	0.415954	0.837931		0.424618	0.340287	0.0263332			0.92179	0.879707	0.542768
P18627	LAG3_HUMAN	LAG3	Lymphocyte activation gene 3 protein	4462.56	4462.56	26300000	4462.56	4462.56	4462.56	21700000	20300000	4462.56	13400000	11800000	9850000		0.000205648	0.000219831	5893.48	0.000205648	0.000219831	1	0.617512	0.581281	2207.25		0.665365	0.116558	0.759927			1964.49	0.333475	736.151
P18669	PGAM1_HUMAN	PGAM1	Phosphoglycerate mutase 1	656000000	452000000	473000000	578000000	607000000	736000000	783000000	787000000	496000000	473000000	488000000	537000000		0.837803	0.574333	0.953629	0.738186	0.771283	1.48387	0.604087	0.620076	1.08266		0.236181	0.677346	0.126269			0.788588	0.99778	0.768941
P18754	RCC1_HUMAN	RCC1	Regulator of chromosome condensation	203000000	190000000	211000000	188000000	189000000	167000000	190000000	196000000	198000000	197000000	203000000	214000000		1.06842	0.969388	1.06566	0.989474	0.964286	0.843434	1.03684	1.03571	1.08081		0.367915	0.152751	0.144704			1.03449	0.932398	1.05112
P18846	ATF1_HUMAN	ATF1	Cyclic AMP-dependent transcription factor ATF-1	15500000	14500000	16000000	14200000	13300000	12800000	12800000	12900000	16300000	3990000	5350000	5010000		1.21094	1.12403	0.981595	1.10938	1.03101	0.785276	0.311719	0.414729	0.307362		0.340017	0.666736	0.0016491			1.10552	0.97522	0.344603
P18858	DNLI1_HUMAN	LIG1	D4462.56 ligase 1	11100000	15200000	16400000	13800000	12200000	16300000	16200000	16700000	15900000	9710000	9020000	11200000		0.685185	0.91018	1.03145	0.851852	0.730539	1.02516	0.599383	0.54012	0.704403		0.278104	0.149279	0.00077804			0.875604	0.869183	0.614635
P18859	ATP5J_HUMAN	ATP5PF	ATP synthase-coupling factor 6, mitochondrial	74700000	85300000	87300000	39900000	41800000	52800000	51400000	73900000	67700000	88200000	94300000	106000000		1.45331	1.15426	1.28951	0.776265	0.565629	0.779911	1.71595	1.27605	1.56573		0.0801842	0.067278	0.0200527			1.29903	0.707268	1.51924
P18887	XRCC1_HUMAN	XRCC1	D4462.56 repair protein XRCC1	16100000	20800000	19500000	16000000	12700000	17100000	21100000	21400000	22600000	13000000	14800000	11900000		0.763033	0.971963	0.862832	0.758294	0.593458	0.756637	0.616114	0.691589	0.526549		0.120564	0.0100472	0.000917525			0.865943	0.702796	0.611417
P19022	CADH2_HUMAN	CDH2	Cadherin-2	1780000	1680000	1360000	1510000	2050000	625651	1770000	2350000	1600000	4050000	3890000	3870000		1.00565	0.714894	0.85	0.853107	0.87234	0.391032	2.28814	1.65532	2.41875		0.312778	0.340569	0.000972761			0.856848	0.705493	2.12073
P19075	TSN8_HUMAN	TSPAN8	Tetraspanin-8	4740000	5610000	6070000	4462.56	1600000	2240000	4630000	4850000	5490000	4462.56	4462.56	4462.56		1.02376	1.1567	1.10565	0.000963836	0.329897	0.408015	0.000963836	0.000920115	0.000812852		0.359659	0.00651033	4.22e-05			1.09537	0.246292	0.000898935
P19174	PLCG1_HUMAN	PLCG1	1-phosphatidylinositol 4,5-bisphosphate phosphodiesterase gamma-1	7180000	7210000	8000000	8450000	8580000	6990000	6270000	7120000	6680000	5260000	6100000	5890000		1.14514	1.01264	1.1976	1.34769	1.20506	1.04641	0.838915	0.856742	0.881737		0.100657	0.0804812	0.0557979			1.11846	1.19972	0.859131
P19256	LFA3_HUMAN	CD58	Lymphocyte function-associated antigen 3	19900000	18900000	20100000	11400000	10800000	13300000	12500000	15100000	18100000	9550000	10800000	8930000		1.592	1.25166	1.1105	0.912	0.715232	0.734807	0.764	0.715232	0.49337		0.0569447	0.129496	0.0328097			1.31805	0.787346	0.657534
P19338	NUCL_HUMAN	NCL	Nucleolin	722000000	752000000	717000000	680000000	628000000	609000000	608000000	650000000	652000000	827000000	722000000	763000000		1.1875	1.15692	1.09969	1.11842	0.966154	0.934049	1.3602	1.11077	1.17025		0.00654342	0.931798	0.0165374			1.14804	1.00621	1.21374
P19367	HXK1_HUMAN	HK1	Hexoki4462.56se-1	127000000	113000000	121000000	113000000	102000000	84300000	105000000	105000000	100000000	84700000	89100000	86200000		1.20952	1.07619	1.21	1.07619	0.971429	0.843	0.806667	0.848571	0.862		0.0178798	0.697138	0.0013856			1.16524	0.96354	0.839079
P19387	RPB3_HUMAN	POLR2C	D4462.56-directed R4462.56 polymerase II subunit RPB3	12600000	13100000	13600000	13000000	15200000	16400000	12600000	10700000	12800000	6770000	6550000	6720000		1	1.2243	1.0625	1.03175	1.42056	1.28125	0.537302	0.61215	0.525		0.217132	0.0774918	0.00134889			1.0956	1.24452	0.55815
P19388	RPAB1_HUMAN	POLR2E	D4462.56-directed R4462.56 polymerases I, II, and III subunit RPABC1	19700000	20200000	22000000	26200000	25900000	23700000	18500000	20200000	19700000	29300000	26500000	22900000		1.06486	1	1.11675	1.41622	1.28218	1.20305	1.58378	1.31188	1.16244		0.247124	0.00344486	0.0243464			1.06054	1.30048	1.3527
P19404	NDUV2_HUMAN	NDUFV2	4462.56DH dehydroge4462.56se [ubiquinone] flavoprotein 2, mitochondrial	30500000	40400000	34300000	33600000	33700000	39300000	33900000	33600000	39000000	27900000	33300000	31500000		0.899705	1.20238	0.879487	0.99115	1.00298	1.00769	0.823009	0.991071	0.807692		0.904007	0.990282	0.123581			0.993858	1.00061	0.873924
P19525	E2AK2_HUMAN	EIF2AK2	Interferon-induced, double-stranded R4462.56-activated protein ki4462.56se	50600000	39600000	44300000	31500000	21200000	27600000	27700000	24200000	24000000	20900000	25200000	14800000		1.82671	1.63636	1.84583	1.13718	0.876033	1.15	0.754513	1.04132	0.616667		0.00457659	0.673679	0.198492			1.76964	1.05441	0.804167
P19623	SPEE_HUMAN	SRM	Spermidine synthase	199000000	187000000	199000000	226000000	229000000	213000000	197000000	188000000	177000000	162000000	155000000	170000000		1.01015	0.994681	1.12429	1.14721	1.21809	1.20339	0.822335	0.824468	0.960452		0.336859	0.00960839	0.0258297			1.04304	1.18956	0.869085
P19784	CSK22_HUMAN	CSNK2A2	Casein ki4462.56se II subunit alpha'	34400000	28600000	30600000	32000000	30200000	29900000	32200000	31700000	27400000	28700000	32200000	32000000		1.06832	0.902208	1.11679	0.993789	0.952681	1.09124	0.891304	1.01577	1.16788		0.753939	0.880065	0.792829			1.02911	1.01257	1.02499
P19835	CEL_HUMAN	CEL	Bile salt-activated lipase	1180000	1360000	1170000	4462.56	1030000	4462.56	4462.56	4462.56	983685	4462.56	4462.56	4462.56		264.422	304.758	1.18941	1	230.809	0.00453657	1	1	0.00453657		0.0526213	0.975508	0.373901			190.123	77.2713	0.668179
P19838	NFKB1_HUMAN	NFKB1	Nuclear factor NF-kappa-B p105 subunit	4462.56	3300000	3020000	2130000	2940000	2440000	4462.56	4462.56	4462.56	4462.56	4462.56	4462.56		1	739.486	676.742	477.305	658.815	546.771	1	1	1		0.116899	0.000449941	#DIV/0!			472.409	560.964	1
P19971	TYPH_HUMAN	TYMP	Thymidine phosphorylase	16600000	19000000	18000000	15200000	17400000	17400000	9090000	9990000	9050000	10800000	10800000	10900000		1.82618	1.9019	1.98895	1.67217	1.74174	1.92265	1.18812	1.08108	1.20442		0.000366791	0.000785139	0.00917917			1.90568	1.77885	1.15787
P20020	AT2B1_HUMAN	ATP2B1	Plasma membrane calcium-transporting ATPase 1	32100000	30000000	30100000	26200000	24500000	24800000	22700000	25900000	23900000	25100000	25400000	25400000		1.4141	1.1583	1.25941	1.15419	0.945946	1.03766	1.10573	0.980695	1.06276		0.0047568	0.403036	0.293797			1.27727	1.04593	1.04973
P20042	IF2B_HUMAN	EIF2S2	Eukaryotic translation initiation factor 2 subunit 2	123000000	132000000	140000000	111000000	102000000	112000000	108000000	124000000	111000000	163000000	167000000	151000000		1.13889	1.06452	1.26126	1.02778	0.822581	1.00901	1.50926	1.34677	1.36036		0.0670469	0.363032	0.00259067			1.15489	0.953122	1.40546
P20073	ANXA7_HUMAN	ANXA7	Annexin A7	58400000	51200000	54200000	56000000	54100000	50400000	52600000	52500000	52200000	48900000	46700000	51500000		1.11027	0.975238	1.03831	1.06464	1.03048	0.965517	0.929658	0.889524	0.98659		0.358751	0.552872	0.0710737			1.04127	1.02021	0.935257
P20155	ISK2_HUMAN	SPINK2	Serine protease inhibitor Kazal-type 2	4462.56	4462.56	4462.56	4462.56	4462.56	4462.56	13400000	4462.56	4462.56	6260000	6670000	6660000		0.000333027	1	1	0.000333027	1	1	0.467164	1494.66	1492.42		0.373901	0.373901	0.668607			0.666778	0.666778	995.847
P20290	BTF3_HUMAN	BTF3	Transcription factor BTF3	90700000	99600000	99200000	113000000	116000000	75300000	76500000	83000000	87600000	122000000	102000000	131000000		1.18562	1.2	1.13242	1.47712	1.39759	0.859589	1.59477	1.22892	1.49543		0.0310696	0.230291	0.017122			1.17268	1.24477	1.43971
P20336	RAB3A_HUMAN	RAB3A	Ras-related protein Rab-3A	1330000	1650000	1480000	1500000	3150000	1690000	723588	1010000	982062	932709	796937	1120000		1.83806	1.63366	1.50703	2.073	3.11881	1.72087	1.28901	0.789047	1.14046		0.0110031	0.084491	0.749753			1.65959	2.30423	1.07284
P20338	RAB4A_HUMAN	RAB4A	Ras-related protein Rab-4A	4920000	5710000	5370000	6910000	8390000	6460000	8170000	8390000	7360000	5590000	4462.56	4462.56		0.602203	0.680572	0.72962	0.845777	1	0.877717	0.684211	0.00053189	0.000606326		0.00243399	0.337773	0.0318348			0.670798	0.907832	0.22845
P20339	RAB5A_HUMAN	RAB5A	Ras-related protein Rab-5A	15300000	11400000	9870000	17400000	16300000	11600000	18600000	16400000	15900000	17100000	16500000	17700000		0.822581	0.695122	0.620755	0.935484	0.993902	0.72956	0.919355	1.0061	1.11321		0.0582399	0.395365	0.889243			0.712819	0.886315	1.01289
P20340	RAB6A_HUMAN	RAB6A	Ras-related protein Rab-6A	50800000	38500000	43000000	49200000	50900000	35300000	49200000	50700000	47000000	53000000	55900000	53500000		1.03252	0.759369	0.914894	1	1.00394	0.751064	1.07724	1.10256	1.1383		0.264171	0.490607	0.0209329			0.902261	0.918336	1.10603
P20591	MX1_HUMAN	MX1	Interferon-induced GTP-binding protein Mx1	47700000	35700000	31300000	28600000	26100000	32600000	4462.56	4462.56	4462.56	9780000	4650000	6720000		10688.9	7999.89	7013.91	6408.88	5848.66	7305.22	2191.57	1042	1505.86		0.00145716	0.000104535	0.00911528			8567.58	6520.92	1579.81
P20618	PSB1_HUMAN	PSMB1	Proteasome subunit beta type-1	158000000	141000000	190000000	141000000	143000000	113000000	172000000	179000000	165000000	143000000	147000000	143000000		0.918605	0.787709	1.15152	0.819767	0.798883	0.684848	0.831395	0.821229	0.866667		0.578947	0.0194331	0.00288826			0.95261	0.767833	0.839764
P20645	MPRD_HUMAN	M6PR	Cation-dependent mannose-6-phosphate receptor	27100000	26200000	22200000	36300000	44500000	37100000	22100000	27400000	15200000	31600000	30600000	32400000		1.22624	0.956204	1.46053	1.64253	1.62409	2.44079	1.42986	1.11679	2.13158		0.40153	0.0156319	0.049226			1.21433	1.90247	1.55941
P20674	COX5A_HUMAN	COX5A	Cytochrome c oxidase subunit 5A, mitochondrial	119000000	174000000	158000000	110000000	148000000	184000000	72800000	116000000	117000000	118000000	117000000	132000000		1.63462	1.5	1.35043	1.51099	1.27586	1.57265	1.62088	1.00862	1.12821		0.0914896	0.153999	0.254669			1.49501	1.45317	1.25257
P20700	LMNB1_HUMAN	LMNB1	Lamin-B1	154000000	146000000	160000000	118000000	106000000	106000000	168000000	186000000	148000000	145000000	141000000	129000000		0.916667	0.784946	1.08108	0.702381	0.569892	0.716216	0.863095	0.758065	0.871622		0.297541	0.00799631	0.0727312			0.927565	0.66283	0.830927
P20810	ICAL_HUMAN	CAST	Calpastatin	54300000	67200000	64200000	51900000	55900000	59600000	62300000	69500000	61700000	52600000	41900000	57300000		0.871589	0.966906	1.04052	0.833066	0.804317	0.965964	0.844302	0.602878	0.928687		0.60466	0.0602432	0.0556371			0.959671	0.867782	0.791956
P20839	IMDH1_HUMAN	IMPDH1	Inosine-5'-monophosphate dehydroge4462.56se 1	28900000	27300000	31300000	29800000	28100000	27100000	24000000	27300000	24300000	23800000	19500000	20300000		1.20417	1	1.28807	1.24167	1.0293	1.11523	0.991667	0.714286	0.835391		0.0647691	0.0758683	0.0769876			1.16408	1.12873	0.847114
P20936	RASA1_HUMAN	RASA1	Ras GTPase-activating protein 1	2520000	2250000	2280000	2580000	4462.56	2730000	2230000	2490000	2690000	4462.56	2160000	1970000		1.13004	0.903614	0.847584	1.15695	0.00179219	1.01487	0.00200115	0.86747	0.732342		0.490419	0.478513	0.194733			0.960414	0.724538	0.533938
P20962	PTMS_HUMAN	PTMS	Parathymosin	115000000	130000000	158000000	117000000	108000000	110000000	80900000	151000000	138000000	173000000	200000000	158000000		1.42151	0.860927	1.14493	1.44623	0.715232	0.797101	2.13844	1.3245	1.14493		0.681142	0.620342	0.096215			1.14245	0.986188	1.53596
P21127	CD11B_HUMAN	CDK11B	Cyclin-dependent ki4462.56se 11B	26600000	31200000	29100000	18800000	19500000	19600000	30400000	30600000	29700000	20200000	23100000	15700000		0.875	1.01961	0.979798	0.618421	0.637255	0.659933	0.664474	0.754902	0.52862		0.403529	7.91e-06	0.00822303			0.958135	0.638536	0.649332
P21266	GSTM3_HUMAN	GSTM3	Glutathione S-transferase Mu 3	121000000	120000000	113000000	107000000	119000000	107000000	130000000	150000000	137000000	91600000	86400000	74800000		0.930769	0.8	0.824818	0.823077	0.793333	0.781022	0.704615	0.576	0.545985		0.0301288	0.0168651	0.00204998			0.851862	0.799144	0.608867
P21281	VATB2_HUMAN	ATP6V1B2	V-type proton ATPase subunit B, brain isoform	56500000	49400000	52900000	49700000	49800000	53900000	38700000	48900000	38700000	45700000	46100000	44100000		1.45995	1.01022	1.36693	1.28424	1.0184	1.39276	1.18088	0.94274	1.13953		0.0525089	0.0696246	0.406702			1.27903	1.2318	1.08772
P21283	VATC1_HUMAN	ATP6V1C1	V-type proton ATPase subunit C 1	31700000	42400000	35700000	28400000	23100000	18500000	22800000	13700000	25000000	9500000	17700000	15200000		1.39035	3.09489	1.428	1.24561	1.68613	0.74	0.416667	1.29197	0.608		0.0259205	0.562135	0.206315			1.97108	1.22392	0.772212
P21291	CSRP1_HUMAN	CSRP1	Cysteine and glycine-rich protein 1	42200000	39000000	43400000	31400000	31800000	28800000	92200000	101000000	60000000	109000000	98800000	100000000		0.457701	0.386139	0.723333	0.340564	0.314851	0.48	1.18221	0.978218	1.66667		0.0267571	0.012649	0.230238			0.522391	0.378472	1.2757
P21333	FL4462.56_HUMAN	FL4462.56	Filamin-A	805000000	820000000	797000000	841000000	833000000	742000000	1120000000	1210000000	1100000000	991000000	960000000	1050000000		0.71875	0.677686	0.724545	0.750893	0.68843	0.674545	0.884821	0.793388	0.954545		0.000622145	0.00188677	0.0290353			0.706994	0.704623	0.877585
P21399	ACOHC_HUMAN	ACO1	Cytoplasmic aconitate hydratase	107000000	92100000	106000000	105000000	109000000	107000000	91300000	87800000	84900000	46700000	46300000	48100000		1.17196	1.04897	1.24853	1.15005	1.24146	1.26031	0.511501	0.527335	0.566549		0.0564502	0.000956146	2.91e-05			1.15649	1.21727	0.535128
P21796	VDAC1_HUMAN	VDAC1	Non-selective voltage-gated ion channel VDAC1	759000000	621000000	748000000	642000000	696000000	736000000	651000000	673000000	662000000	848000000	819000000	905000000		1.1659	0.922734	1.12991	0.986175	1.03418	1.11178	1.30261	1.21694	1.36707		0.349671	0.353424	0.00169149			1.07285	1.04404	1.29554
P21912	SDHB_HUMAN	SDHB	Succi4462.56te dehydroge4462.56se [ubiquinone] iron-sulfur subunit, mitochondrial	62000000	58200000	55400000	52400000	49600000	54600000	80500000	88000000	70700000	69500000	62100000	51600000		0.770186	0.661364	0.783593	0.650932	0.563636	0.772277	0.863354	0.705682	0.729844		0.0167599	0.0061655	0.0608621			0.738381	0.662282	0.766293
P21926	CD9_HUMAN	CD9	CD9 antigen	7640000	4462.56	4462.56	4462.56	4462.56	4462.56	7210000	14800000	11900000	29800000	27400000	36700000		1.05964	0.000301524	0.000375005	0.00061894	0.000301524	0.000375005	4.13315	1.85135	3.08403		0.0602818	0.00693564	0.00492768			0.353439	0.000431823	3.02284
P21953	ODBB_HUMAN	BCKDHB	2-oxoisovalerate dehydroge4462.56se subunit beta, mitochondrial	8960000	7600000	8730000	11100000	9240000	14500000	13300000	12500000	12900000	7020000	8910000	7950000		0.673684	0.608	0.676744	0.834586	0.7392	1.12403	0.52782	0.7128	0.616279		0.000737296	0.455084	0.00113084			0.652809	0.899272	0.618966
P21964	COMT_HUMAN	COMT	Catechol O-methyltransferase	38900000	38500000	36900000	31600000	30100000	17500000	33200000	30800000	35600000	27600000	35000000	29900000		1.17169	1.25	1.03652	0.951807	0.977273	0.491573	0.831325	1.13636	0.839888		0.0318045	0.219949	0.412312			1.15273	0.806884	0.935859
P21980	TGM2_HUMAN	TGM2	Protein-glutamine gamma-glutamyltransferase 2	21500000	21700000	20300000	22100000	22100000	20700000	12200000	15500000	12700000	17700000	15900000	18500000		1.7623	1.4	1.59843	1.81148	1.42581	1.62992	1.45082	1.02581	1.45669		0.00231426	0.00193105	0.0383931			1.58691	1.6224	1.31111
P22033	MUTA_HUMAN	MMUT	Methylmalonyl-CoA mutase, mitochondrial	18000000	19500000	19200000	16900000	18800000	40700000	27800000	25700000	25500000	20300000	20800000	13900000		0.647482	0.758755	0.752941	0.607914	0.731518	1.59608	0.730216	0.809339	0.545098		0.00101498	0.915498	0.0268093			0.719726	0.978503	0.694884
P22059	OSBP1_HUMAN	OSBP	Oxysterol-binding protein 1	16300000	13300000	16800000	14100000	13000000	13400000	17900000	17500000	17000000	12700000	12900000	16000000		0.910615	0.76	0.988235	0.787709	0.742857	0.788235	0.709497	0.737143	0.941176		0.149654	0.000660932	0.0306667			0.886283	0.772934	0.795939
P22061	PIMT_HUMAN	PCMT1	Protein-L-isoaspartate(D-aspartate) O-methyltransferase	60100000	60900000	52000000	52000000	60900000	58000000	70800000	66700000	55600000	57800000	53300000	57900000		0.84887	0.913043	0.935252	0.734463	0.913043	1.04317	0.816384	0.7991	1.04137		0.279196	0.230917	0.168621			0.899055	0.896891	0.885617
P22087	FBRL_HUMAN	FBL	rR4462.56 2'-O-methyltransferase fibrillarin	76900000	52000000	67100000	82600000	96700000	80400000	80000000	82600000	56200000	185000000	177000000	139000000		0.96125	0.62954	1.19395	1.0325	1.1707	1.4306	2.3125	2.14286	2.47331		0.530843	0.237771	0.00466774			0.928247	1.21127	2.30956
P22102	PUR2_HUMAN	GART	Trifunctio4462.56l purine biosynthetic protein adenosine-3	135000000	129000000	138000000	160000000	172000000	150000000	172000000	184000000	163000000	89400000	97700000	102000000		0.784884	0.701087	0.846626	0.930233	0.934783	0.920245	0.519767	0.530978	0.625767		0.00418179	0.233693	0.000422162			0.777532	0.92842	0.558838
P22234	PUR6_HUMAN	PAICS	Bifunctio4462.56l phosphoribosylaminoimidazole carboxylase/phosphoribosylaminoimidazole succinocarboxamide synthetase	194000000	195000000	220000000	201000000	206000000	180000000	238000000	237000000	218000000	213000000	210000000	218000000		0.815126	0.822785	1.00917	0.844538	0.869198	0.825688	0.894958	0.886076	1		0.0591208	0.0264028	0.0662223			0.882362	0.846475	0.927011
P22307	SCP2_HUMAN	SCP2	Sterol carrier protein 2	126000000	141000000	127000000	116000000	114000000	118000000	103000000	107000000	128000000	78600000	69100000	74800000		1.2233	1.31776	0.992188	1.12621	1.06542	0.921875	0.763107	0.645794	0.584375		0.110678	0.692539	0.00946157			1.17775	1.03784	0.664425
P22314	UBA1_HUMAN	UBA1	Ubiquitin-like modifier-activating enzyme 1	245000000	247000000	255000000	242000000	231000000	224000000	276000000	273000000	244000000	203000000	187000000	212000000		0.887681	0.904762	1.04508	0.876812	0.846154	0.918033	0.735507	0.684982	0.868852		0.22339	0.0493149	0.00711952			0.945842	0.880333	0.763114
P22352	GPX3_HUMAN	GPX3	Glutathione peroxidase 3	4462.56	79243.8	104328	4462.56	4462.56	235296	4462.56	4462.56	133593	4462.56	4462.56	4462.56		1	17.7575	0.780939	1	1	1.76129	1	1	0.0334041		0.786804	0.720165	0.373901			6.5128	1.25376	0.677801
P22392	NDKB_HUMAN	NME2	Nucleoside diphosphate ki4462.56se B	1040000000	844000000	916000000	892000000	881000000	727000000	1090000000	1120000000	842000000	685000000	597000000	770000000		0.954128	0.753571	1.08789	0.818349	0.786607	0.86342	0.62844	0.533036	0.914489		0.46875	0.148399	0.0301683			0.931862	0.822792	0.691988
P22570	ADRO_HUMAN	FDXR	4462.56DPH:adrenodoxin oxidoreductase, mitochondrial	7050000	6710000	6470000	6530000	6330000	7180000	8170000	8470000	9190000	4430000	5540000	5020000		0.862913	0.792208	0.704026	0.799266	0.747344	0.781284	0.542228	0.654073	0.546246		0.00572797	0.00825436	0.00120791			0.786382	0.775964	0.580849
P22626	ROA2_HUMAN	HNRNPA2B1	Heterogeneous nuclear ribonucleoproteins A2/B1	774000000	856000000	778000000	675000000	730000000	661000000	920000000	1080000000	868000000	2030000000	1550000000	1960000000		0.841304	0.792593	0.896313	0.733696	0.675926	0.761521	2.20652	1.43519	2.25806		0.0908758	0.0164076	0.00542233			0.843403	0.723714	1.96659
P22694	KAPCB_HUMAN	PRKACB	cAMP-dependent protein ki4462.56se catalytic subunit beta	1050000	846111	934406	1180000	1220000	1040000	1050000	1180000	1050000	1260000	1150000	1440000		1	0.717043	0.88991	1.12381	1.0339	0.990476	1.2	0.974576	1.37143		0.110193	0.486708	0.116076			0.868985	1.04939	1.182
P22695	QCR2_HUMAN	UQCRC2	Cytochrome b-c1 complex subunit 2, mitochondrial	123000000	114000000	120000000	125000000	116000000	147000000	120000000	118000000	139000000	83600000	101000000	98600000		1.025	0.966102	0.863309	1.04167	0.983051	1.05755	0.696667	0.855932	0.709353		0.406635	0.763481	0.022269			0.95147	1.02742	0.753984
P22736	NR4A1_HUMAN	NR4A1	Nuclear receptor subfamily 4immunitygroup A member 1	144429	214547	4462.56	4462.56	4462.56	4462.56	4462.56	4462.56	4462.56	49617	122266	51338.9		32.3646	48.0771	1	1	1	1	11.1185	27.3982	11.5044		0.131825	#DIV/0!	0.0431426			27.1472	1	16.6737
P22792	CPN2_HUMAN	CPN2	Carboxypeptidase N subunit 2	4462.56	1920000	4462.56	1360000	4462.56	4462.56	1960000	4462.56	1610000	4462.56	1960000	4462.56		0.00227682	430.246	0.00277178	0.693878	1	0.00277178	0.00227682	439.21	0.00277178		0.565843	0.384039	0.578951			143.417	0.56555	146.405
P22830	HEMH_HUMAN	FECH	Ferrochelatase, mitochondrial	12000000	8250000	7920000	11000000	8840000	8830000	14700000	13100000	13200000	10100000	11300000	13000000		0.816327	0.629771	0.6	0.748299	0.674809	0.668939	0.687075	0.862595	0.984848		0.0384252	0.00982012	0.0898709			0.682033	0.697349	0.84484
P23142	FBLN1_HUMAN	FBLN1	Fibulin-1	6560000	6060000	6880000	4462.56	4462.56	4540000	6670000	7500000	6800000	3030000	3760000	1880000		0.983508	0.808	1.01176	0.000669049	0.000595008	0.667647	0.454273	0.501333	0.276471		0.235468	0.0233958	0.00247249			0.934424	0.22297	0.410692
P23193	TCEA1_HUMAN	TCEA1	Transcription elongation factor A protein 1	52100000	55700000	56700000	51600000	58000000	57100000	53400000	56400000	54200000	46400000	48800000	42700000		0.975655	0.987589	1.04613	0.966292	1.02837	1.05351	0.868914	0.865248	0.787823		0.924856	0.702439	0.0119101			1.00312	1.01606	0.840662
P23229	ITA6_HUMAN	ITGA6	Integrin alpha-6	51600000	52900000	53500000	46700000	48400000	43500000	62100000	68800000	66800000	31300000	34400000	37000000		0.830918	0.768895	0.800898	0.752013	0.703488	0.651198	0.504026	0.5	0.553892		0.00303761	0.00130023	0.000253173			0.800237	0.702233	0.519306
P23246	SFPQ_HUMAN	SFPQ	Splicing factor, proline- and glutamine-rich	293000000	417000000	336000000	428000000	403000000	345000000	341000000	360000000	351000000	660000000	632000000	622000000		0.859238	1.15833	0.957265	1.25513	1.11944	0.982906	1.93548	1.75556	1.77208		0.959224	0.176145	2.21e-05			0.991612	1.11916	1.82104
P23258	TBG1_HUMAN	TUBG1	Tubulin gamma-1 chain	42400000	37000000	34700000	29200000	26200000	37600000	47400000	41200000	47500000	21600000	37100000	19900000		0.894515	0.898058	0.730526	0.616034	0.635922	0.791579	0.455696	0.900485	0.418947		0.0765579	0.0228844	0.030691			0.841033	0.681178	0.59171
P23284	PPIB_HUMAN	PPIB	Peptidyl-prolyl cis-trans isomerase B	1250000000	1090000000	1050000000	1370000000	1230000000	1140000000	1140000000	1160000000	1000000000	1360000000	1260000000	1390000000		1.09649	0.939655	1.05	1.20175	1.06034	1.14	1.19298	1.08621	1.39		0.723969	0.154725	0.0207233			1.02872	1.13403	1.22306
P23368	MAOM_HUMAN	ME2	4462.56D-dependent malic enzyme, mitochondrial	22600000	18000000	19800000	28800000	26800000	25800000	21400000	18000000	20000000	18600000	18900000	18700000		1.05607	1	0.99	1.34579	1.48889	1.29	0.869159	1.05	0.935		0.850885	0.00518469	0.342147			1.01536	1.37489	0.951386
P23381	SYWC_HUMAN	WARS1	Tryptophan--tR4462.56 ligase, cytoplasmic	59500000	53300000	58800000	58200000	58500000	53900000	44600000	44800000	39700000	63500000	57700000	68300000		1.33408	1.18973	1.48111	1.30493	1.3058	1.35768	1.42377	1.28795	1.7204		0.00531353	0.00345543	0.0044764			1.33497	1.32281	1.47737
P23396	RS3_HUMAN	RPS3	Small ribosomal subunit protein uS3	821000000	575000000	728000000	610000000	597000000	637000000	780000000	681000000	599000000	599000000	616000000	604000000		1.05256	0.844347	1.21536	0.782051	0.876652	1.06344	0.767949	0.904552	1.00835		0.821906	0.250601	0.201201			1.03742	0.907381	0.893616
P23434	GCSH_HUMAN	GCSH	Glycine cleavage system H protein, mitochondrial	24100000	29500000	24400000	23200000	19300000	26000000	16300000	26200000	25000000	14500000	17800000	21400000		1.47853	1.12595	0.976	1.42331	0.736641	1.04	0.889571	0.679389	0.856		0.383328	0.932086	0.281821			1.19349	1.06665	0.80832
P23458	JAK1_HUMAN	JAK1	Tyrosine-protein ki4462.56se JAK1	1020000	788388	720854	796301	864986	818477	780958	951476	916006	1850000	2010000	1590000		1.30609	0.828595	0.786953	1.01965	0.909099	0.893528	2.36889	2.11251	1.7358		0.722913	0.370255	0.0021642			0.973879	0.940758	2.0724
P23497	SP100_HUMAN	SP100	Nuclear autoantigen Sp-100	58800000	57900000	59600000	65200000	72900000	67500000	86000000	68800000	59800000	36300000	37000000	30400000		0.683721	0.84157	0.996656	0.75814	1.05959	1.12876	0.422093	0.537791	0.508361		0.172718	0.727257	0.00972864			0.840649	0.982165	0.489415
P23526	SAHH_HUMAN	AHCY	Adenosylhomocystei4462.56se	330000000	276000000	310000000	327000000	307000000	324000000	336000000	309000000	296000000	221000000	224000000	256000000		0.982143	0.893204	1.0473	0.973214	0.993528	1.09459	0.657738	0.724919	0.864865		0.69372	0.692524	0.00792038			0.974215	1.02045	0.749174
P23528	COF1_HUMAN	CFL1	Cofilin-1	1680000000	1740000000	1860000000	1170000000	1280000000	1180000000	2030000000	2260000000	1770000000	1220000000	1180000000	1220000000		0.827586	0.769912	1.05085	0.576355	0.566372	0.666667	0.600985	0.522124	0.689266		0.160431	0.00514211	0.00461953			0.882782	0.603131	0.604125
P23588	IF4B_HUMAN	EIF4B	Eukaryotic translation initiation factor 4B	87900000	119000000	111000000	72100000	71400000	57900000	116000000	107000000	97200000	79500000	93900000	94900000		0.757759	1.11215	1.14198	0.621552	0.66729	0.595679	0.685345	0.87757	0.976337		0.946762	0.00514131	0.0785666			1.00396	0.628173	0.846417
P23634	AT2B4_HUMAN	ATP2B4	Plasma membrane calcium-transporting ATPase 4	6730000	9140000	8960000	9160000	8590000	9840000	11900000	11300000	12000000	3670000	3370000	3820000		0.565546	0.80885	0.746667	0.769748	0.760177	0.82	0.308403	0.29823	0.318333		0.0127224	0.00386588	5.86e-06			0.707021	0.783308	0.308322
P23743	DGKA_HUMAN	DGKA	Diacylglycerol ki4462.56se alpha	2410000	2900000	3180000	2310000	2190000	2950000	3500000	3890000	4100000	2060000	3090000	1940000		0.688571	0.745501	0.77561	0.66	0.562982	0.719512	0.588571	0.794344	0.473171		0.0248482	0.0102017	0.0223483			0.736561	0.647498	0.618696
P23786	CPT2_HUMAN	CPT2	Carnitine O-palmitoyltransferase 2, mitochondrial	13300000	8470000	13300000	7810000	7920000	8460000	13600000	13800000	11900000	10800000	12600000	13000000		0.977941	0.613768	1.11765	0.574265	0.573913	0.710924	0.794118	0.913043	1.09244		0.458175	0.00137064	0.346178			0.903119	0.619701	0.933199
P23919	KTHY_HUMAN	DTYMK	Thymidylate ki4462.56se	76300000	74400000	71900000	100000000	101000000	98400000	91400000	98600000	101000000	52700000	45100000	51100000		0.834792	0.754564	0.711881	1.09409	1.02434	0.974257	0.576586	0.457404	0.505941		0.00194102	0.400934	0.000214007			0.767079	1.0309	0.51331
P23921	RIR1_HUMAN	RRM1	Ribonucleoside-diphosphate reductase large subunit	125000000	82200000	93600000	121000000	109000000	111000000	152000000	141000000	123000000	110000000	103000000	111000000		0.822368	0.582979	0.760976	0.796053	0.77305	0.902439	0.723684	0.730496	0.902439		0.0664941	0.053643	0.0254149			0.722108	0.823847	0.78554
P24311	COX7B_HUMAN	COX7B	Cytochrome c oxidase subunit 7B, mitochondrial	4462.56	2830000	2260000	4462.56	4462.56	2010000	4462.56	2060000	3410000	4462.56	4462.56	4462.56		1	1.37379	0.662757	1	0.00216629	0.589443	1	0.00216629	0.00130867		0.927798	0.389564	0.139832			1.01218	0.530536	0.334492
P24347	MMP11_HUMAN	MMP11	Stromelysin-3	4462.56	4462.56	4462.56	4462.56	4462.56	409548	4462.56	4462.56	4462.56	567131	474945	864397		1	1	1	1	1	91.7742	127.086	106.429	193.7		#DIV/0!	0.373901	0.00580663			1	31.2581	142.405
P24534	EF1B_HUMAN	EEF1B2	Elongation factor 1-beta	988000000	1080000000	1100000000	597000000	497000000	603000000	985000000	993000000	882000000	876000000	795000000	661000000		1.00305	1.08761	1.24717	0.606091	0.500504	0.683673	0.88934	0.800604	0.749433		0.107581	0.00144531	0.0712922			1.11261	0.596756	0.813126
P24539	AT5F1_HUMAN	ATP5PB	ATP synthase F(0) complex subunit B1, mitochondrial	108000000	108000000	111000000	107000000	108000000	145000000	129000000	119000000	106000000	133000000	150000000	167000000		0.837209	0.907563	1.04717	0.829457	0.907563	1.36792	1.03101	1.2605	1.57547		0.252283	0.894548	0.0542022			0.930647	1.03498	1.28899
P24666	PPAC_HUMAN	ACP1	Low molecular weight phosphotyrosine protein phosphatase	138000000	129000000	130000000	123000000	116000000	104000000	138000000	153000000	148000000	114000000	111000000	96600000		1	0.843137	0.878378	0.891304	0.75817	0.702703	0.826087	0.72549	0.652703		0.0559804	0.0106953	0.00489094			0.907172	0.784059	0.73476
P24752	THIL_HUMAN	ACAT1	Acetyl-CoA acetyltransferase, mitochondrial	110000000	105000000	103000000	107000000	103000000	115000000	139000000	140000000	126000000	110000000	116000000	112000000		0.791367	0.75	0.81746	0.769784	0.735714	0.912698	0.791367	0.828571	0.888889		0.00428842	0.00960547	0.00993717			0.786276	0.806066	0.836276
P24844	MYL9_HUMAN	MYL9	Myosin regulatory light polypeptide 9	348000000	403000000	400000000	251000000	230000000	273000000	410000000	486000000	493000000	389000000	359000000	228000000		0.84878	0.829218	0.811359	0.612195	0.473251	0.553753	0.94878	0.738683	0.462475		0.0683705	0.00195583	0.0702219			0.829786	0.5464	0.716646
P24928	RPB1_HUMAN	POLR2A	D4462.56-directed R4462.56 polymerase II subunit RPB1	15600000	16500000	15700000	17500000	17000000	20100000	17400000	16600000	18600000	13100000	14000000	14100000		0.896552	0.993976	0.844086	1.00575	1.0241	1.08065	0.752874	0.843373	0.758065		0.0687896	0.584688	0.00457592			0.911538	1.03683	0.784771
P24941	CDK2_HUMAN	CDK2	Cyclin-dependent ki4462.56se 2	29400000	23900000	22100000	28700000	24800000	29600000	40100000	33200000	33500000	27000000	30800000	29000000		0.733167	0.71988	0.659701	0.715711	0.746988	0.883582	0.673317	0.927711	0.865672		0.0291595	0.0425579	0.0563042			0.704249	0.782094	0.822233
P25098	ARBK1_HUMAN	GRK2	Beta-adrenergic receptor ki4462.56se 1	5780000	4462.56	4462.56	6440000	4462.56	4462.56	5300000	4462.56	4462.56	3650000	4610000	3950000		1.09057	1	1	1.21509	1	1	0.688679	1033.04	885.142		0.954093	0.897809	0.267619			1.03019	1.0717	639.623
P25106	ACKR3_HUMAN	ACKR3	Atypical chemokine receptor 3	153410	117577	141792	143007	163947	4462.56	104464	106502	64280.8	188386	196236	168858		1.46854	1.10399	2.20582	1.36896	1.53938	0.0694229	1.80336	1.84256	2.62688		0.0572719	0.827677	0.0043799			1.59278	0.992587	2.09093
P25205	MCM3_HUMAN	MCM3	D4462.56 replication licensing factor MCM3	114000000	109000000	112000000	91500000	79800000	91200000	120000000	130000000	118000000	104000000	103000000	90800000		0.95	0.838462	0.949153	0.7625	0.613846	0.772881	0.866667	0.792308	0.769492		0.0508706	0.00276962	0.0142519			0.912538	0.716409	0.809489
P25325	THTM_HUMAN	MPST	3-mercaptopyruvate sulfurtransferase	7560000	5970000	4462.56	7160000	5990000	14100000	6400000	9860000	7720000	10200000	12000000	15300000		1.18125	0.605477	0.000578052	1.11875	0.607505	1.82642	1.59375	1.21704	1.98187		0.237834	0.709533	0.0666761			0.595768	1.18423	1.59755
P25398	RS12_HUMAN	RPS12	Small ribosomal subunit protein eS12	444000000	455000000	426000000	453000000	486000000	416000000	482000000	514000000	435000000	471000000	428000000	567000000		0.921162	0.885214	0.97931	0.939834	0.945525	0.956322	0.977178	0.832685	1.30345		0.22193	0.45399	0.816402			0.928562	0.947227	1.03777
P25440	BRD2_HUMAN	BRD2	Bromodomain-containing protein 2	3230000	3020000	3270000	992080	944381	2410000	2570000	2690000	2140000	3110000	3150000	3030000		1.25681	1.12268	1.52804	0.386023	0.351071	1.12617	1.21012	1.171	1.41589		0.0184798	0.116132	0.0209871			1.30251	0.621088	1.26567
P25445	TNR6_HUMAN	FAS	Tumor necrosis factor receptor superfamily member 6	4462.56	4462.56	42004.3	4462.56	77678	4462.56	4462.56	109974	4462.56	245299	275091	314829		1	0.0405783	9.4126	1	0.706331	1	54.9682	2.50142	70.549		0.576667	0.813837	0.00415079			3.48439	0.90211	42.6729
P25490	TYY1_HUMAN	YY1	Transcriptio4462.56l repressor protein YY1	26000000	21800000	28000000	18300000	20900000	5930000	17900000	20100000	22800000	17400000	22200000	12700000		1.45251	1.08458	1.22807	1.02235	1.0398	0.260088	0.972067	1.10448	0.557018		0.0966087	0.340395	0.410628			1.25505	0.774078	0.877854
P25685	DNJB1_HUMAN	D4462.56JB1	D4462.56J homolog subfamily B member 1	48400000	56900000	51500000	46000000	51600000	46800000	46200000	47000000	47500000	112000000	102000000	104000000		1.04762	1.21064	1.08421	0.995671	1.09787	0.985263	2.42424	2.17021	2.18947		0.0995064	0.528517	4.34e-05			1.11416	1.02627	2.26131
P25686	DNJB2_HUMAN	D4462.56JB2	D4462.56J homolog subfamily B member 2	4462.56	4462.56	4462.56	4462.56	4462.56	4462.56	1490000	4462.56	4462.56	1310000	1330000	1340000		0.00299501	1	1	0.00299501	1	1	0.879195	298.035	300.276		0.373901	0.373901	0.170264			0.667665	0.667665	199.73
P25705	ATPA_HUMAN	ATP5F1A	ATP synthase subunit alpha, mitochondrial	917000000	800000000	893000000	933000000	941000000	738000000	948000000	925000000	875000000	1100000000	1060000000	1190000000		0.9673	0.864865	1.02057	0.984177	1.0173	0.843429	1.16034	1.14595	1.36		0.331687	0.551354	0.0103905			0.950912	0.948301	1.22209
P25786	PSA1_HUMAN	PSMA1	Proteasome subunit alpha type-1	251000000	225000000	240000000	242000000	268000000	261000000	251000000	272000000	236000000	309000000	282000000	331000000		1	0.827206	1.01695	0.964143	0.985294	1.10593	1.23108	1.03676	1.40254		0.327995	0.773886	0.0366799			0.948052	1.01846	1.22346
P25787	PSA2_HUMAN	PSMA2	Proteasome subunit alpha type-2	68900000	62500000	71000000	80400000	80700000	76800000	78400000	93600000	71600000	95200000	79400000	94300000		0.878827	0.667735	0.99162	1.02551	0.862179	1.07263	1.21429	0.848291	1.31704		0.12081	0.78845	0.36597			0.846061	0.986772	1.12654
P25788	PSA3_HUMAN	PSMA3	Proteasome subunit alpha type-3	206000000	176000000	150000000	159000000	187000000	166000000	155000000	157000000	163000000	106000000	117000000	98900000		1.32903	1.12102	0.920245	1.02581	1.19108	1.0184	0.683871	0.745223	0.606748		0.309998	0.231462	0.00091306			1.12343	1.07843	0.678614
P25789	PSA4_HUMAN	PSMA4	Proteasome subunit alpha type-4	272000000	257000000	244000000	239000000	232000000	241000000	253000000	257000000	262000000	240000000	229000000	248000000		1.0751	1	0.931298	0.944664	0.902724	0.919847	0.948617	0.891051	0.946565		0.970592	0.00607361	0.0395712			1.00213	0.922412	0.928744
P25815	S100P_HUMAN	S100P	Protein S100-P	363536	379442	369382	234715	224848	112017	173259	216925	202512	4462.56	103899	4462.56		2.09822	1.74919	1.824	1.35471	1.03652	0.553138	0.0257566	0.478963	0.022036		0.000222698	0.873254	0.0108242			1.89047	0.981456	0.175585
P26006	ITA3_HUMAN	ITGA3	Integrin alpha-3	55400000	51000000	45100000	67500000	52200000	57800000	52000000	53600000	46100000	38300000	43200000	41400000		1.06538	0.951493	0.978308	1.29808	0.973881	1.2538	0.736538	0.80597	0.898048		0.986687	0.161683	0.0234675			0.998395	1.17525	0.813519
P26038	MOES_HUMAN	MSN	Moesin	1830000000	1630000000	1750000000	1890000000	1830000000	1600000000	1740000000	1710000000	1720000000	1420000000	1290000000	1340000000		1.05172	0.953216	1.01744	1.08621	1.07018	0.930233	0.816092	0.754386	0.77907		0.831685	0.603532	0.000657054			1.00746	1.02887	0.783183
P26196	DDX6_HUMAN	DDX6	Probable ATP-dependent R4462.56 helicase DDX6	62100000	46600000	57300000	60800000	58300000	50600000	49600000	50000000	52900000	63000000	64200000	75700000		1.25202	0.932	1.08318	1.22581	1.166	0.956522	1.27016	1.284	1.431		0.392356	0.151588	0.0158704			1.08906	1.11611	1.32839
P26232	CT4462.562_HUMAN	CTN4462.562	Catenin alpha-2	4462.56	4462.56	8820000	11100000	4462.56	4462.56	17100000	10100000	4462.56	4462.56	4462.56	4462.56		0.000260968	0.000441838	1976.44	0.649123	0.000441838	1	0.000260968	0.000441838	1		0.348041	0.434889	0.14178			658.815	0.549855	0.333568
P26358	DNMT1_HUMAN	DNMT1	D4462.56 (cytosine-5)-methyltransferase 1	22100000	17500000	19800000	24800000	25000000	23600000	21500000	20200000	21000000	13900000	14300000	14500000		1.02791	0.866337	0.942857	1.15349	1.23762	1.12381	0.646512	0.707921	0.690476		0.470275	0.0035093	9.01e-05			0.9457	1.17164	0.681636
P26368	U2AF2_HUMAN	U2AF2	Splicing factor U2AF 65 kDa subunit	47000000	38200000	54200000	26300000	27600000	20800000	80200000	73800000	45900000	57300000	58400000	40600000		0.586035	0.517615	1.18083	0.32793	0.373984	0.453159	0.714464	0.791328	0.884532		0.154404	0.0177227	0.292576			0.761493	0.385024	0.796774
P26373	RL13_HUMAN	RPL13	Large ribosomal subunit protein eL13	681000000	583000000	731000000	553000000	496000000	559000000	753000000	696000000	601000000	548000000	539000000	518000000		0.904382	0.837644	1.21631	0.734396	0.712644	0.930116	0.727756	0.774425	0.861897		0.782469	0.0388797	0.030484			0.986111	0.792385	0.788026
P26440	IVD_HUMAN	IVD	Isovaleryl-CoA dehydroge4462.56se, mitochondrial	43200000	36600000	35900000	41000000	37100000	37000000	47400000	45200000	47500000	28300000	25000000	20900000		0.911392	0.809735	0.755789	0.864979	0.820796	0.778947	0.597046	0.553097	0.44		0.029148	0.0053369	0.000636089			0.825639	0.821574	0.530048
P26447	S10A4_HUMAN	S100A4	Protein S100-A4	453000000	520000000	537000000	620000000	527000000	573000000	673000000	624000000	602000000	642000000	608000000	811000000		0.673105	0.833333	0.892027	0.921248	0.844551	0.951827	0.953938	0.974359	1.34718		0.0173417	0.154829	0.460368			0.799488	0.905876	1.09182
P26583	HMGB2_HUMAN	HMGB2	High mobility group protein B2	148000000	142000000	152000000	146000000	122000000	130000000	194000000	233000000	206000000	206000000	218000000	202000000		0.762887	0.609442	0.737864	0.752577	0.523605	0.631068	1.06186	0.935622	0.980583		0.00587275	0.00441103	0.860946			0.703398	0.63575	0.992687
P26599	PTBP1_HUMAN	PTBP1	Polypyrimidine tract-binding protein 1	258000000	203000000	201000000	254000000	270000000	295000000	225000000	251000000	247000000	334000000	297000000	302000000		1.14667	0.808765	0.813765	1.12889	1.0757	1.19433	1.48444	1.18327	1.22267		0.374247	0.0905538	0.00773978			0.923066	1.13297	1.29679
P26639	SYTC_HUMAN	TARS1	Threonine--tR4462.56 ligase 1, cytoplasmic	371000000	320000000	366000000	317000000	309000000	309000000	339000000	361000000	337000000	303000000	283000000	288000000		1.0944	0.886427	1.08605	0.935103	0.855956	0.916914	0.893805	0.783934	0.854599		0.729314	0.0139399	0.00509685			1.02229	0.902658	0.844113
P26640	SYVC_HUMAN	VARS1	Valine--tR4462.56 ligase	80300000	58000000	67100000	76800000	78100000	73600000	87600000	81500000	69000000	74100000	70400000	83200000		0.916667	0.711656	0.972464	0.876712	0.958282	1.06667	0.84589	0.863804	1.2058		0.267935	0.600488	0.630466			0.866929	0.96722	0.97183
P26641	EF1G_HUMAN	EEF1G	Elongation factor 1-gamma	525000000	419000000	485000000	556000000	540000000	563000000	468000000	471000000	385000000	583000000	544000000	672000000		1.12179	0.889597	1.25974	1.18803	1.1465	1.46234	1.24573	1.15499	1.74545		0.449762	0.0182738	0.02847			1.09038	1.26562	1.38206
P26885	FKBP2_HUMAN	FKBP2	Peptidyl-prolyl cis-trans isomerase FKBP2	168000000	201000000	176000000	179000000	188000000	188000000	188000000	172000000	179000000	98700000	78800000	81000000		0.893617	1.1686	0.98324	0.952128	1.09302	1.05028	0.525	0.45814	0.452514		0.864136	0.388483	0.000280079			1.01515	1.03181	0.478551
P26927	HGFL_HUMAN	MST1	Hepatocyte growth factor-like protein	4462.56	2050000	2030000	4462.56	4462.56	2140000	4462.56	1830000	1810000	4462.56	4462.56	4462.56		1	1.12022	1.12155	1	0.00243856	1.18232	1	0.00243856	0.0024655		0.879669	0.621927	0.116129			1.08059	0.728253	0.334968
P27105	STOM_HUMAN	STOM	Stomatin	289000000	246000000	244000000	243000000	245000000	236000000	291000000	275000000	265000000	228000000	229000000	232000000		0.993127	0.894545	0.920755	0.835052	0.890909	0.890566	0.783505	0.832727	0.875472		0.353176	0.0114089	0.00349565			0.936142	0.872176	0.830568
P27144	KAD4_HUMAN	AK4	Adenylate ki4462.56se 4, mitochondrial	44200000	38700000	33500000	41500000	46900000	38400000	34600000	37300000	36500000	26800000	25000000	21800000		1.27746	1.03753	0.917808	1.19942	1.25737	1.05205	0.774566	0.670241	0.59726		0.450385	0.0784733	0.00224138			1.0776	1.16962	0.680689
P27338	AOFB_HUMAN	MAOB	Amine oxidase [flavin-containing] B	3690000	2010000	3340000	4060000	2990000	4210000	4100000	2710000	2870000	5360000	4500000	5430000		0.9	0.741697	1.16376	0.990244	1.10332	1.4669	1.30732	1.66052	1.89199		0.76754	0.417705	0.0244495			0.935153	1.18682	1.61994
P27348	1433T_HUMAN	YWHAQ	14-3-3 protein theta	218000000	229000000	225000000	160000000	161000000	166000000	240000000	275000000	224000000	159000000	153000000	147000000		0.908333	0.832727	1.00446	0.666667	0.585455	0.741071	0.6625	0.556364	0.65625		0.220567	0.00520366	0.00378898			0.915175	0.664398	0.625038
P27361	MK03_HUMAN	MAPK3	Mitogen-activated protein ki4462.56se 3	2130000	1500000	1150000	14300000	10700000	6060000	6180000	3100000	7460000	4570000	1580000	5320000		0.34466	0.483871	0.154155	2.31392	3.45161	0.812332	0.739482	0.509677	0.713137		0.039621	0.15336	0.366345			0.327562	2.19262	0.654099
P27449	VATL_HUMAN	ATP6V0C	V-type proton ATPase 16 kDa proteolipid subunit c	1200000	1280000	1200000	761195	977592	828469	1030000	1850000	1060000	1770000	2420000	1830000		1.16505	0.691892	1.13208	0.739024	0.528428	0.781575	1.71845	1.30811	1.72642		0.764118	0.172655	0.110473			0.996339	0.683009	1.58432
P27635	RL10_HUMAN	RPL10	Large ribosomal subunit protein uL16	265000000	173000000	223000000	264000000	247000000	261000000	264000000	267000000	204000000	277000000	269000000	289000000		1.00379	0.64794	1.09314	1	0.925094	1.27941	1.04924	1.00749	1.41667		0.503432	0.591543	0.193073			0.914955	1.06817	1.1578
P27694	RFA1_HUMAN	RPA1	Replication protein A 70 kDa D4462.56-binding subunit	61000000	51700000	56100000	68700000	65100000	65900000	59600000	57500000	54600000	50900000	50400000	48700000		1.02349	0.89913	1.02747	1.15268	1.13217	1.20696	0.854027	0.876522	0.891941		0.767298	0.00677299	0.0105401			0.983364	1.16394	0.874163
P27695	APEX1_HUMAN	APEX1	D4462.56 repair nuclease/redox regulator APEX1	159000000	117000000	132000000	143000000	150000000	140000000	152000000	161000000	142000000	206000000	212000000	192000000		1.04605	0.726708	0.929577	0.940789	0.931677	0.985915	1.35526	1.31677	1.35211		0.30907	0.304825	0.00306532			0.900779	0.952794	1.34138
P27707	DCK_HUMAN	DCK	Deoxycytidine ki4462.56se	26200000	30700000	23800000	26100000	28400000	28000000	29200000	34000000	32000000	15200000	17000000	18100000		0.89726	0.902941	0.74375	0.893836	0.835294	0.875	0.520548	0.5	0.565625		0.120356	0.0535651	0.000778654			0.847984	0.868043	0.528724
P27708	PYR1_HUMAN	CAD	Multifunctio4462.56l protein CAD	77700000	69700000	76200000	73900000	78800000	86500000	90700000	90900000	93500000	60200000	63600000	50500000		0.85667	0.766777	0.814973	0.814774	0.866887	0.925134	0.663727	0.69967	0.540107		0.00278785	0.0338964	0.0011278			0.812807	0.868931	0.634501
P27797	CALR_HUMAN	CALR	Calreticulin	462000000	524000000	482000000	371000000	360000000	290000000	513000000	540000000	492000000	1020000000	909000000	951000000		0.900585	0.97037	0.979675	0.723197	0.666667	0.589431	1.9883	1.68333	1.93293		0.326066	0.00379053	0.000225756			0.95021	0.659765	1.86819
P27816	MAP4_HUMAN	MAP4	Microtubule-associated protein 4	50500000	57600000	52200000	58200000	59400000	44600000	55700000	60700000	56900000	79700000	76100000	89100000		0.906643	0.948929	0.917399	1.04488	0.978583	0.783831	1.43088	1.25371	1.56591		0.173183	0.498725	0.00456437			0.924324	0.935766	1.41683
P27824	CALX_HUMAN	CANX	Calnexin	565000000	560000000	604000000	482000000	464000000	444000000	502000000	531000000	467000000	575000000	588000000	594000000		1.1255	1.05461	1.29336	0.960159	0.873823	0.950749	1.14542	1.10734	1.27195		0.0299957	0.1635	0.0114129			1.15782	0.928244	1.1749
P28062	PSB8_HUMAN	PSMB8	Proteasome subunit beta type-8	27800000	27500000	31400000	31700000	38300000	36600000	20700000	25200000	28700000	19700000	22900000	18400000		1.343	1.09127	1.09408	1.5314	1.51984	1.27526	0.951691	0.90873	0.641115		0.200282	0.0248434	0.165224			1.17611	1.44217	0.833845
P28065	PSB9_HUMAN	PSMB9	Proteasome subunit beta type-9	1600000	4462.56	2910000	2720000	3270000	2690000	1870000	2210000	4462.56	1770000	1580000	4462.56		0.855615	0.00201926	652.092	1.45455	1.47964	602.793	0.946524	0.714932	1		0.90122	0.0974972	0.796954			217.65	201.909	0.887152
P28066	PSA5_HUMAN	PSMA5	Proteasome subunit alpha type-5	137000000	135000000	133000000	109000000	135000000	120000000	171000000	202000000	153000000	202000000	197000000	174000000		0.80117	0.668317	0.869281	0.637427	0.668317	0.784314	1.18129	0.975248	1.13725		0.0483465	0.0288636	0.401464			0.779589	0.696686	1.09793
P28070	PSB4_HUMAN	PSMB4	Proteasome subunit beta type-4	117000000	109000000	118000000	137000000	124000000	103000000	116000000	124000000	122000000	104000000	109000000	98300000		1.00862	0.879032	0.967213	1.18103	1	0.844262	0.896552	0.879032	0.805738		0.182692	0.950988	0.0124865			0.951622	1.00843	0.860441
P28072	PSB6_HUMAN	PSMB6	Proteasome subunit beta type-6	277000000	280000000	309000000	279000000	305000000	273000000	274000000	266000000	273000000	162000000	150000000	163000000		1.01095	1.05263	1.13187	1.01825	1.14662	1	0.591241	0.56391	0.59707		0.168046	0.221523	2.08e-05			1.06515	1.05495	0.584073
P28074	PSB5_HUMAN	PSMB5	Proteasome subunit beta type-5	127000000	111000000	120000000	131000000	133000000	103000000	136000000	147000000	125000000	141000000	128000000	152000000		0.933824	0.755102	0.96	0.963235	0.904762	0.824	1.03676	0.870748	1.216		0.101288	0.303336	0.6689			0.882975	0.897332	1.04117
P28288	ABCD3_HUMAN	ABCD3	ATP-binding cassette sub-family D member 3	27600000	18300000	17200000	27900000	18300000	19800000	22500000	25400000	21100000	16600000	19600000	21100000		1.22667	0.720472	0.815166	1.24	0.720472	0.938389	0.737778	0.771654	1		0.607468	0.772956	0.100237			0.920768	0.966287	0.836477
P28289	TMOD1_HUMAN	TMOD1	Tropomodulin-1	1810000	2580000	1950000	2290000	1980000	2410000	3040000	2900000	3340000	4462.56	1190000	4462.56		0.595395	0.889655	0.583832	0.753289	0.682759	0.721557	0.00146795	0.410345	0.0013361		0.022178	0.00895457	0.00292983			0.689627	0.719202	0.137716
P28290	ITPI2_HUMAN	ITPRID2	Protein ITPRID2	5200000	5420000	4840000	4450000	5400000	4440000	4180000	5710000	5750000	3000000	2450000	2260000		1.24402	0.949212	0.841739	1.06459	0.945709	0.772174	0.717703	0.429072	0.393043		0.917449	0.49963	0.00930864			1.01166	0.927492	0.513273
P28300	LYOX_HUMAN	LOX	Protein-lysine 6-oxidase	1000000	868024	1110000	833985	1150000	1430000	4462.56	750189	651765	1190000	1050000	4462.56		224.087	1.15707	1.70307	186.885	1.53295	2.19404	266.663	1.39965	0.00684688		0.0984461	0.082563	0.560982			75.6489	63.5373	89.3565
P28331	NDUS1_HUMAN	NDUFS1	4462.56DH-ubiquinone oxidoreductase 75 kDa subunit, mitochondrial	37200000	33200000	35100000	34900000	40000000	44100000	41800000	46400000	41500000	31100000	33400000	35400000		0.889952	0.715517	0.845783	0.834928	0.862069	1.06265	0.744019	0.719828	0.853012		0.0147111	0.313707	0.0078662			0.817084	0.919883	0.772286
P28340	DPOD1_HUMAN	POLD1	D4462.56 polymerase delta catalytic subunit	188000000	157000000	167000000	216000000	252000000	201000000	234000000	246000000	243000000	136000000	154000000	118000000		0.803419	0.638211	0.687243	0.923077	1.02439	0.82716	0.581197	0.626016	0.485597		0.00201197	0.31163	0.000672727			0.709624	0.924876	0.56427
P28358	HXD10_HUMAN	HOXD10	Homeobox protein Hox-D10	4462.56	1480000	4462.56	4462.56	1490000	994362	4462.56	4462.56	4462.56	4462.56	4462.56	1100000		1	331.648	1	1	333.889	222.823	1	1	246.495		0.373901	0.131812	0.373901			111.216	185.904	82.8318
P28370	SMCA1_HUMAN	SMARCA1	Probable global transcription activator SNF2L1	58100000	40300000	47400000	54000000	53600000	46500000	53700000	47800000	43200000	30600000	45800000	34600000		1.08194	0.843096	1.09722	1.00559	1.12134	1.07639	0.569832	0.958159	0.800926		0.954201	0.466199	0.109269			1.00742	1.06777	0.776306
P28482	MK01_HUMAN	MAPK1	Mitogen-activated protein ki4462.56se 1	57200000	46900000	50100000	58300000	59900000	62000000	61700000	54600000	49700000	35000000	32200000	31100000		0.927066	0.858974	1.00805	0.944895	1.09707	1.24748	0.567261	0.589744	0.625755		0.443057	0.263835	0.00355462			0.931363	1.09648	0.594253
P28715	ERCC5_HUMAN	ERCC5	D4462.56 excision repair protein ERCC-5	475658	4462.56	4462.56	744536	805585	497833	579581	919319	735794	4462.56	4462.56	711909		0.820693	0.0048542	0.00606496	1.28461	0.876285	0.676593	0.00769963	0.0048542	0.967538		0.0345304	0.670874	0.119413			0.277204	0.945829	0.326697
P28799	GRN_HUMAN	GRN	Progranulin	1190000	1700000	1960000	1610000	2830000	2600000	1790000	695116	928641	2410000	1030000	1360000		0.664804	2.44563	2.11061	0.899441	4.07126	2.79979	1.34637	1.48177	1.46451		0.300027	0.0733133	0.434777			1.74035	2.59016	1.43088
P28838	AMPL_HUMAN	LAP3	Cytosol aminopeptidase	66700000	67500000	65000000	69400000	69700000	68500000	46700000	52700000	43800000	31000000	26600000	26900000		1.42827	1.28083	1.48402	1.48608	1.32258	1.56393	0.663812	0.504744	0.614155		0.00236837	0.00125394	0.00278467			1.39771	1.45753	0.594237
P29144	TPP2_HUMAN	TPP2	Tripeptidyl-peptidase 2	34800000	28200000	33400000	31800000	33100000	32600000	38700000	38300000	39600000	23900000	27500000	24500000		0.899225	0.736292	0.843434	0.821705	0.86423	0.823232	0.617571	0.718016	0.618687		0.0301074	0.000295194	0.000324621			0.826317	0.836389	0.651425
P29218	IMPA1_HUMAN	IMPA1	Inositol monophosphatase 1	13100000	14100000	13900000	14400000	14900000	14000000	12800000	12700000	14700000	9460000	9900000	12600000		1.02344	1.11024	0.945578	1.125	1.17323	0.952381	0.739062	0.779528	0.857143		0.69784	0.214359	0.0800466			1.02642	1.08354	0.791911
P29317	EPHA2_HUMAN	EPHA2	Ephrin type-A receptor 2	15800000	14000000	14700000	12500000	11500000	13700000	4070000	5110000	5220000	18100000	18200000	16200000		3.88206	2.73973	2.81609	3.07125	2.25049	2.62452	4.44717	3.56164	3.10345		9.63e-05	0.000451282	7.01e-05			3.14596	2.64875	3.70409
P29353	SHC1_HUMAN	SHC1	SHC-transforming protein 1	5120000	6150000	5660000	5150000	5640000	5840000	5590000	5570000	4260000	6670000	7340000	7910000		0.915921	1.10413	1.32864	0.921288	1.01257	1.37089	1.1932	1.31777	1.85681		0.396971	0.452762	0.0188108			1.11623	1.10158	1.45593
P29372	3MG_HUMAN	MPG	D4462.56-3-methyladenine glycosylase	4870000	4640000	5000000	5020000	5300000	6070000	5210000	4810000	4920000	6690000	6570000	7040000		0.934741	0.964657	1.01626	0.963532	1.10187	1.23374	1.28407	1.3659	1.43089		0.418565	0.223486	0.00063892			0.971886	1.09971	1.36029
P29401	TKT_HUMAN	TKT	Transketolase	1390000000	1130000000	1340000000	1630000000	1660000000	1450000000	1460000000	1540000000	1450000000	1320000000	1210000000	1480000000		0.952055	0.733766	0.924138	1.11644	1.07792	1	0.90411	0.785714	1.02069		0.0806996	0.247726	0.153469			0.869986	1.06479	0.903505
P29558	RBMS1_HUMAN	RBMS1	R4462.56-binding motif, single-stranded-interacting protein 1	28400000	28400000	29400000	23400000	25400000	21800000	23900000	26900000	26900000	22600000	23000000	19600000		1.18828	1.05576	1.09294	0.979079	0.944238	0.810409	0.945607	0.855019	0.728625		0.0547753	0.176507	0.0468245			1.11233	0.911242	0.843083
P29590	PML_HUMAN	PML	Protein PML	12000000	12300000	13300000	7960000	7050000	8950000	6930000	7890000	5920000	8620000	9360000	9170000		1.7316	1.55894	2.24662	1.14863	0.893536	1.51182	1.24387	1.18631	1.54899		0.00124547	0.245949	0.0248993			1.84572	1.18466	1.32639
P29692	EF1D_HUMAN	EEF1D	Elongation factor 1-delta	511000000	514000000	525000000	622000000	577000000	617000000	468000000	545000000	451000000	722000000	625000000	767000000		1.09188	0.943119	1.16408	1.32906	1.05872	1.36807	1.54274	1.14679	1.70067		0.382268	0.0219664	0.0130961			1.06636	1.25195	1.4634
P29966	MARCS_HUMAN	MARCKS	Myristoylated alanine-rich C-ki4462.56se substrate	119000000	121000000	135000000	59000000	51500000	45600000	103000000	135000000	108000000	104000000	106000000	101000000		1.15534	0.896296	1.25	0.572816	0.381481	0.422222	1.00971	0.785185	0.935185		0.434512	0.00404432	0.310019			1.10055	0.45884	0.910026
P29992	G4462.5611_HUMAN	G4462.5611	Guanine nucleotide-binding protein subunit alpha-11	11500000	10700000	12700000	13700000	12400000	12800000	12400000	11500000	12200000	12100000	9850000	11200000		0.927419	0.930435	1.04098	1.10484	1.07826	1.04918	0.975806	0.856522	0.918033		0.56704	0.118815	0.23746			0.966279	1.07743	0.916787
P30039	PBLD_HUMAN	PBLD	Phe4462.56zine biosynthesis-like domain-containing protein	4462.56	4462.56	4462.56	4462.56	4462.56	245729	566093	862244	576038	4462.56	4462.56	4462.56		0.00788309	0.00517552	0.00774699	0.00788309	0.00517552	0.426585	0.00788309	0.00517552	0.00774699		0.00239719	0.0098374	0.00239719			0.0069352	0.146548	0.0069352
P30040	ERP29_HUMAN	ERP29	Endoplasmic reticulum resident protein 29	321000000	368000000	350000000	342000000	367000000	416000000	246000000	287000000	294000000	216000000	220000000	255000000		1.30488	1.28223	1.19048	1.39024	1.27875	1.41497	0.878049	0.766551	0.867347		0.0252744	0.0197062	0.079983			1.25919	1.36132	0.837315
P30041	PRDX6_HUMAN	PRDX6	Peroxiredoxin-6	805000000	866000000	909000000	667000000	704000000	521000000	917000000	962000000	843000000	649000000	606000000	593000000		0.877863	0.900208	1.07829	0.727372	0.731809	0.618031	0.707743	0.629938	0.70344		0.361411	0.0136157	0.00165063			0.952121	0.692404	0.680373
P30043	BLVRB_HUMAN	BLVRB	Flavin reductase (4462.56DPH)	70500000	95600000	67600000	87600000	75700000	76500000	77500000	70300000	78600000	65400000	59500000	59200000		0.909677	1.35989	0.860051	1.13032	1.07681	0.973282	0.843871	0.846373	0.753181		0.805756	0.390166	0.0128393			1.0432	1.06014	0.814475
P30044	PRDX5_HUMAN	PRDX5	Peroxiredoxin-5, mitochondrial	449000000	490000000	477000000	263000000	272000000	335000000	504000000	530000000	440000000	381000000	389000000	370000000		0.890873	0.924528	1.08409	0.521825	0.513208	0.761364	0.755952	0.733962	0.840909		0.54607	0.00454953	0.0151267			0.966497	0.598799	0.776941
P30046	DOPD_HUMAN	DDT	D-dopachrome decarboxylase	154000000	149000000	170000000	91100000	89300000	67000000	157000000	179000000	164000000	115000000	126000000	121000000		0.980892	0.832402	1.03659	0.580255	0.498883	0.408537	0.732484	0.703911	0.737805		0.377116	0.00113517	0.00312286			0.94996	0.495891	0.724733
P30048	PRDX3_HUMAN	PRDX3	Thioredoxin-dependent peroxide reductase, mitochondrial	370000000	401000000	368000000	329000000	330000000	314000000	337000000	351000000	347000000	290000000	309000000	305000000		1.09792	1.14245	1.06052	0.976261	0.940171	0.904899	0.860534	0.880342	0.878963		0.0390205	0.0358132	0.00359317			1.1003	0.940444	0.87328
P30049	ATPD_HUMAN	ATP5F1D	ATP synthase subunit delta, mitochondrial	279000000	240000000	284000000	144000000	130000000	166000000	284000000	278000000	239000000	201000000	212000000	163000000		0.982394	0.863309	1.18828	0.507042	0.467626	0.694561	0.707746	0.76259	0.682008		0.974766	0.00237986	0.0215322			1.01133	0.55641	0.717448
P30050	RL12_HUMAN	RPL12	Large ribosomal subunit protein uL11	1000000000	994000000	1120000000	1080000000	1090000000	1100000000	1000000000	917000000	971000000	851000000	829000000	826000000		1	1.08397	1.15345	1.08	1.18866	1.13285	0.851	0.904035	0.850669		0.189422	0.0070107	0.00759292			1.07914	1.13384	0.868568
P30084	ECHM_HUMAN	ECHS1	Enoyl-CoA hydratase, mitochondrial	147000000	134000000	141000000	121000000	113000000	130000000	139000000	155000000	144000000	131000000	128000000	143000000		1.05755	0.864516	0.979167	0.870504	0.729032	0.902778	0.942446	0.825806	0.993056		0.426893	0.0223679	0.142392			0.967079	0.834105	0.920436
P30085	KCY_HUMAN	CMPK1	UMP-CMP ki4462.56se	161000000	242000000	211000000	145000000	157000000	156000000	168000000	179000000	203000000	99400000	91300000	98700000		0.958333	1.35196	1.03941	0.863095	0.877095	0.768473	0.591667	0.510056	0.486207		0.454125	0.0497421	0.00123121			1.11657	0.836221	0.52931
P30086	PEBP1_HUMAN	PEBP1	Phosphatidylethanolamine-binding protein 1	260000000	247000000	246000000	212000000	204000000	207000000	313000000	357000000	294000000	227000000	207000000	234000000		0.830671	0.691877	0.836735	0.677316	0.571429	0.704082	0.72524	0.579832	0.795918		0.0215013	0.00377733	0.00832852			0.786427	0.650942	0.70033
P30101	PDIA3_HUMAN	PDIA3	Protein disulfide-isomerase A3	668000000	697000000	659000000	668000000	628000000	604000000	617000000	707000000	630000000	543000000	542000000	591000000		1.08266	0.985856	1.04603	1.08266	0.88826	0.95873	0.880065	0.76662	0.938095		0.484686	0.621787	0.0459549			1.03818	0.976549	0.861593
P30153	2AAA_HUMAN	PPP2R1A	Serine/threonine-protein phosphatase 2A 65 kDa regulatory subunit A alpha isoform	201000000	199000000	192000000	197000000	210000000	213000000	192000000	215000000	206000000	150000000	159000000	153000000		1.04688	0.925581	0.932039	1.02604	0.976744	1.03398	0.78125	0.739535	0.742718		0.387569	0.792556	0.00219808			0.968165	1.01226	0.754501
P30154	2AAB_HUMAN	PPP2R1B	Serine/threonine-protein phosphatase 2A 65 kDa regulatory subunit A beta isoform	4462.56	5340000	3750000	3820000	4462.56	4462.56	4462.56	4462.56	4462.56	8770000	4462.56	4462.56		1	1196.62	840.325	856.011	1	1	1965.24	1	1		0.128165	0.373901	0.373901			679.316	286.004	655.747
P30260	CDC27_HUMAN	CDC27	Cell division cycle protein 27 homolog	4370000	4190000	4900000	2970000	4462.56	4462.56	4462.56	4462.56	3200000	4170000	4100000	2950000		979.259	938.923	1.53125	665.537	1	0.00139455	934.441	918.755	0.921875		0.0346603	0.960455	0.0785006			639.904	222.18	618.039
P30405	PPIF_HUMAN	PPIF	Peptidyl-prolyl cis-trans isomerase F, mitochondrial	16100000	11600000	10000000	15800000	16200000	13600000	10300000	11600000	8530000	32900000	24400000	30100000		1.56311	1	1.17233	1.53398	1.39655	1.59437	3.19417	2.10345	3.52872		0.298786	0.0136215	0.00202014			1.24515	1.5083	2.94212
P30408	T4S1_HUMAN	TM4SF1	Transmembrane 4 L6 family member 1	1760000	2640000	2500000	1060000	1430000	1330000	2010000	2510000	1950000	2090000	2020000	1520000		0.875622	1.05179	1.28205	0.527363	0.569721	0.682051	1.0398	0.804781	0.779487		0.682565	0.0134293	0.329535			1.06982	0.593045	0.87469
P30419	NMT1_HUMAN	NMT1	Glycylpeptide N-tetradecanoyltransferase 1	63800000	55000000	49200000	63100000	54100000	68300000	49000000	54700000	47800000	39900000	41500000	42700000		1.30204	1.00548	1.02929	1.28776	0.989031	1.42887	0.814286	0.758684	0.893305		0.311156	0.071904	0.0159973			1.11227	1.23522	0.822092
P30519	HMOX2_HUMAN	HMOX2	Heme oxyge4462.56se 2	20800000	28500000	26200000	26000000	29200000	25200000	16900000	16300000	19900000	31100000	27100000	32300000		1.23077	1.74847	1.31658	1.53846	1.79141	1.26633	1.84024	1.66258	1.62312		0.0423679	0.00531343	0.00293767			1.43194	1.53207	1.70864
P30520	PURA2_HUMAN	ADSS2	Adenylosucci4462.56te synthetase isozyme 2	75900000	71900000	82700000	78900000	77800000	83900000	67900000	68900000	67400000	58300000	51600000	58500000		1.11782	1.04354	1.227	1.162	1.12917	1.24481	0.858616	0.748911	0.867953		0.0511577	0.00325838	0.00666939			1.12945	1.17866	0.82516
P30530	UFO_HUMAN	AXL	Tyrosine-protein ki4462.56se receptor UFO	6690000	6450000	6390000	6110000	6070000	7330000	6800000	6400000	6810000	6500000	6210000	5980000		0.983824	1.00781	0.938326	0.898529	0.948438	1.07636	0.955882	0.970313	0.87812		0.382395	0.721096	0.095111			0.976654	0.974442	0.934772
P30533	AMRP_HUMAN	LRPAP1	Alpha-2-macroglobulin receptor-associated protein	24100000	28900000	26800000	38200000	38000000	41800000	19800000	25200000	23900000	61000000	61600000	62200000		1.21717	1.14683	1.12134	1.92929	1.50794	1.74895	3.08081	2.44444	2.60251		0.16471	0.00131596	2.04e-05			1.16178	1.72873	2.70925
P30536	TSPO_HUMAN	TSPO	Translocator protein	37400000	21400000	22700000	39600000	34700000	54900000	43400000	38500000	30900000	4462.56	4462.56	16500000		0.861751	0.555844	0.734628	0.912442	0.901299	1.7767	0.000102824	0.000115911	0.533981		0.172428	0.483551	0.00822594			0.717408	1.19681	0.178066
P30550	GRPR_HUMAN	GRPR	Gastrin-releasing peptide receptor	1100000	1010000	1020000	4462.56	1850000	4462.56	4462.56	4462.56	887841	4462.56	4462.56	4462.56		246.495	226.327	1.14885	1	414.56	0.00502631	1	1	0.00502631		0.0656137	0.662671	0.373901			157.991	138.522	0.668342
P30566	PUR8_HUMAN	ADSL	Adenylosucci4462.56te lyase	64700000	64200000	63800000	67000000	73000000	82300000	68300000	74400000	64900000	43200000	45700000	55700000		0.947291	0.862903	0.983051	0.980966	0.981183	1.2681	0.632504	0.614247	0.858243		0.149795	0.403258	0.0112786			0.931082	1.07675	0.701665
P30622	CLIP1_HUMAN	CLIP1	CAP-Gly domain-containing linker protein 1	7060000	8880000	9340000	8950000	7860000	7460000	6520000	7830000	6880000	6760000	8070000	8390000		1.08282	1.1341	1.35756	1.3727	1.00383	1.0843	1.03681	1.03065	1.21948		0.166073	0.162323	0.35415			1.19149	1.15361	1.09565
P30626	SORCN_HUMAN	SRI	Sorcin	192000000	218000000	203000000	150000000	154000000	165000000	253000000	281000000	256000000	176000000	126000000	116000000		0.758893	0.775801	0.792969	0.592885	0.548043	0.644531	0.695652	0.448399	0.453125		0.00714293	0.000422969	0.00381797			0.775888	0.595153	0.532392
P30711	GSTT1_HUMAN	GSTT1	Glutathione S-transferase theta-1	4462.56	561385	4462.56	2680000	3530000	3140000	2060000	2020000	4462.56	1630000	4462.56	1080000		0.00216629	0.277913	1	1.30097	1.74752	703.632	0.791262	0.00220919	242.014		0.171249	0.0718263	0.611332			0.426693	235.56	80.9357
P30740	ILEU_HUMAN	SERPINB1	Leukocyte elastase inhibitor	18000000	19500000	16100000	20100000	18800000	19400000	23200000	22000000	17300000	11700000	13400000	12400000		0.775862	0.886364	0.930636	0.866379	0.854545	1.12139	0.50431	0.609091	0.716763		0.221694	0.488915	0.0111235			0.864287	0.947437	0.610055
P30825	CTR1_HUMAN	SLC7A1	High affinity cationic amino acid transporter 1	20300000	27300000	25500000	21800000	22600000	44200000	30100000	31800000	33400000	31500000	31700000	34600000		0.674419	0.858491	0.763473	0.724252	0.710692	1.32335	1.04651	0.996855	1.03593		0.0325686	0.777802	0.579148			0.765461	0.919433	1.02643
P30837	AL1B1_HUMAN	ALDH1B1	Aldehyde dehydroge4462.56se X, mitochondrial	126000000	126000000	136000000	117000000	139000000	149000000	138000000	120000000	120000000	94900000	91000000	91900000		0.913043	1.05	1.13333	0.847826	1.15833	1.24167	0.687681	0.758333	0.765833		0.652622	0.466505	0.00546225			1.03213	1.08261	0.737283
P30838	AL3A1_HUMAN	ALDH3A1	Aldehyde dehydroge4462.56se, dimeric 4462.56DP-preferring	107000000	91300000	93400000	113000000	112000000	111000000	95300000	86700000	83100000	89600000	80000000	77600000		1.12277	1.05306	1.12395	1.18573	1.29181	1.33574	0.940189	0.922722	0.933815		0.220256	0.00297627	0.311208			1.09992	1.27109	0.932242
P30876	RPB2_HUMAN	POLR2B	D4462.56-directed R4462.56 polymerase II subunit RPB2	19000000	16900000	18800000	19100000	18200000	15800000	20500000	21400000	21100000	16800000	16200000	14300000		0.926829	0.78972	0.890995	0.931707	0.850467	0.748815	0.819512	0.757009	0.677725		0.0183824	0.0317967	0.00280409			0.869181	0.843663	0.751416
P31040	SDHA_HUMAN	SDHA	Succi4462.56te dehydroge4462.56se [ubiquinone] flavoprotein subunit, mitochondrial	86300000	66200000	76000000	82000000	82100000	74500000	110000000	104000000	92700000	105000000	94800000	112000000		0.784545	0.636538	0.819849	0.745455	0.789423	0.803668	0.954545	0.911538	1.2082		0.0277272	0.0160052	0.822962			0.746978	0.779515	1.02476
P31150	GDIA_HUMAN	GDI1	Rab GDP dissociation inhibitor alpha	68800000	64700000	72700000	73700000	77500000	65300000	78600000	90200000	83500000	50200000	50700000	56500000		0.875318	0.717295	0.870659	0.937659	0.859202	0.782036	0.638677	0.562084	0.676647		0.01965	0.0726785	0.00128482			0.821091	0.859632	0.625803
P31153	METK2_HUMAN	MAT2A	S-adenosylmethionine synthase isoform type-2	174000000	130000000	146000000	182000000	201000000	165000000	160000000	158000000	137000000	209000000	214000000	212000000		1.0875	0.822785	1.06569	1.1375	1.27215	1.20438	1.30625	1.35443	1.54745		0.91584	0.0716769	0.00132265			0.991993	1.20468	1.40271
P31321	KAP1_HUMAN	PRKAR1B	cAMP-dependent protein ki4462.56se type I-beta regulatory subunit	740198	883509	4462.56	4462.56	1520000	670720	1780000	602633	1700000	1760000	4462.56	1750000		0.415842	1.46608	0.00262503	0.00250706	2.52226	0.394541	0.988764	0.0074051	1.02941		0.154899	0.33917	0.799074			0.628183	0.973104	0.675194
P31327	CPSM_HUMAN	CPS1	Carbamoyl-phosphate synthase [ammonia], mitochondrial	500000000	399000000	433000000	488000000	475000000	460000000	671000000	661000000	602000000	537000000	533000000	565000000		0.745156	0.603631	0.719269	0.727273	0.718608	0.76412	0.800298	0.806354	0.938538		0.00541968	0.00177282	0.013764			0.689352	0.736667	0.848397
P31350	RIR2_HUMAN	RRM2	Ribonucleoside-diphosphate reductase subunit M2	36600000	38800000	37500000	31500000	30000000	34300000	30200000	30600000	25900000	57000000	58500000	61500000		1.21192	1.26797	1.44788	1.04305	0.980392	1.32432	1.88742	1.91176	2.37452		0.00591097	0.19707	0.000114335			1.30926	1.11592	2.0579
P31483	TIA1_HUMAN	TIA1	Cytotoxic granule associated R4462.56 binding protein TIA1	9050000	7560000	8500000	10000000	9050000	3190000	8470000	9140000	10600000	6060000	5290000	5630000		1.06848	0.827133	0.801887	1.18064	0.990153	0.300943	0.715466	0.578775	0.531132		0.247931	0.420771	0.00495611			0.899166	0.823911	0.608458
P31641	SC6A6_HUMAN	SLC6A6	Sodium- and chloride-dependent taurine transporter	615809	4462.56	4462.56	4462.56	4462.56	4462.56	4462.56	4462.56	4462.56	6140000	4740000	6070000		137.995	1	1	1	1	1	1375.89	1062.17	1360.21		0.373901	#DIV/0!	0.000243486			46.6649	1	1266.09
P31689	DNJA1_HUMAN	D4462.56JA1	D4462.56J homolog subfamily A member 1	142000000	112000000	125000000	113000000	140000000	132000000	102000000	117000000	92300000	240000000	274000000	220000000		1.39216	0.957265	1.35428	1.10784	1.19658	1.43012	2.35294	2.34188	2.38353		0.115858	0.0844511	0.00124279			1.23457	1.24485	2.35945
P31751	AKT2_HUMAN	AKT2	RAC-beta serine/threonine-protein ki4462.56se	3260000	2740000	2660000	2820000	3310000	3400000	3870000	3480000	4290000	3800000	2990000	4462.56		0.842377	0.787356	0.620047	0.728682	0.951149	0.792541	0.981912	0.859195	0.00104022		0.0296633	0.0758167	0.242088			0.749927	0.824124	0.614049
P31930	QCR1_HUMAN	UQCRC1	Cytochrome b-c1 complex subunit 1, mitochondrial	226000000	248000000	225000000	184000000	181000000	161000000	229000000	238000000	265000000	172000000	157000000	164000000		0.9869	1.04202	0.849057	0.803493	0.760504	0.607547	0.751092	0.659664	0.618868		0.450432	0.00616882	0.00239424			0.959324	0.723848	0.676541
P31937	3HIDH_HUMAN	HIBADH	3-hydroxyisobutyrate dehydroge4462.56se, mitochondrial	47900000	49500000	49900000	48900000	53400000	109000000	79900000	87200000	68800000	59900000	58900000	84500000		0.599499	0.567661	0.725291	0.612015	0.612385	1.5843	0.749687	0.675459	1.2282		0.00537962	0.703557	0.335491			0.630817	0.936234	0.884448
P31939	PUR9_HUMAN	ATIC	Bifunctio4462.56l purine biosynthesis protein ATIC	290000000	315000000	309000000	336000000	326000000	502000000	299000000	293000000	317000000	155000000	148000000	151000000		0.9699	1.07509	0.974763	1.12375	1.11263	1.5836	0.518395	0.505119	0.476341		0.880783	0.213587	3.51e-05			1.00658	1.27332	0.499952
P31942	HNRH3_HUMAN	HNRNPH3	Heterogeneous nuclear ribonucleoprotein H3	123000000	144000000	137000000	135000000	148000000	110000000	96000000	118000000	132000000	149000000	150000000	116000000		1.28125	1.22034	1.03788	1.40625	1.25424	0.833333	1.55208	1.27119	0.878788		0.187087	0.363754	0.207564			1.17982	1.16461	1.23402
P31943	HNRH1_HUMAN	HNRNPH1	Heterogeneous nuclear ribonucleoprotein H	545000000	592000000	586000000	533000000	592000000	536000000	577000000	673000000	551000000	1000000000	880000000	925000000		0.944541	0.879643	1.06352	0.923744	0.879643	0.972777	1.7331	1.30758	1.67877		0.550488	0.326449	0.00279065			0.962568	0.925388	1.57315
P31946	1433B_HUMAN	YWHAB	14-3-3 protein beta/alpha	258000000	220000000	247000000	162000000	158000000	131000000	266000000	270000000	244000000	256000000	229000000	243000000		0.969925	0.814815	1.0123	0.609023	0.585185	0.536885	0.962406	0.848148	0.995902		0.257179	0.000975217	0.197585			0.932345	0.577031	0.935485
P31947	1433S_HUMAN	SFN	14-3-3 protein sigma	130000000	129000000	153000000	103000000	125000000	109000000	84000000	121000000	109000000	119000000	132000000	145000000		1.54762	1.06612	1.40367	1.22619	1.03306	1	1.41667	1.09091	1.33028		0.0717228	0.579297	0.107772			1.33913	1.08642	1.27928
P31948	STIP1_HUMAN	STIP1	Stress-induced-phosphoprotein 1	382000000	480000000	468000000	319000000	326000000	308000000	383000000	395000000	373000000	377000000	377000000	379000000		0.997389	1.21519	1.25469	0.832898	0.825316	0.825737	0.984334	0.95443	1.01609		0.131209	0.00131748	0.401207			1.15576	0.827984	0.98495
P31949	S10AB_HUMAN	S100A11	Protein S100-A11	396000000	307000000	379000000	348000000	347000000	347000000	213000000	225000000	257000000	90800000	75300000	141000000		1.85915	1.36444	1.47471	1.6338	1.54222	1.35019	0.426291	0.334667	0.548638		0.0130433	0.000917755	0.00555475			1.5661	1.50874	0.436532
P32004	L1CAM_HUMAN	L1CAM	Neural cell adhesion molecule L1	48300000	46000000	41300000	53100000	56600000	54800000	40400000	42900000	39500000	45700000	43400000	48000000		1.19554	1.07226	1.04557	1.31436	1.31935	1.38734	1.13119	1.01166	1.21519		0.13684	0.000633518	0.0464071			1.10446	1.34035	1.11934
P32019	I5P2_HUMAN	INPP5B	Type II inositol 1,4,5-trisphosphate 5-phosphatase	1580000	1690000	4462.56	4462.56	4462.56	4462.56	4462.56	2070000	1650000	4462.56	1180000	4462.56		354.057	0.816425	0.00270458	1	0.00215583	0.00270458	1	0.570048	0.00270458		0.86583	0.121186	0.318356			118.292	0.334953	0.524251
P32119	PRDX2_HUMAN	PRDX2	Peroxiredoxin-2	1020000000	1210000000	1030000000	1040000000	1000000000	1160000000	1020000000	1110000000	1210000000	551000000	484000000	520000000		1	1.09009	0.85124	1.01961	0.900901	0.958678	0.540196	0.436036	0.429752		0.762978	0.557182	0.000515506			0.980443	0.959729	0.468661
P32121	ARRB2_HUMAN	ARRB2	Beta-arrestin-2	1910000	982068	4462.56	1500000	2020000	4462.56	1390000	1150000	1490000	4462.56	4462.56	1770000		1.3741	0.853972	0.00299501	1.07914	1.75652	0.00299501	0.00321047	0.00388049	1.18792		0.536391	0.796846	0.277252			0.743689	0.946218	0.398337
P32321	DCTD_HUMAN	DCTD	Deoxycytidylate deami4462.56se	3570000	4820000	4850000	4900000	5380000	1790000	4500000	3610000	3170000	3770000	4462.56	3620000		0.793333	1.33518	1.52997	1.08889	1.4903	0.564669	0.837778	0.00123617	1.14196		0.319498	0.83588	0.372715			1.21949	1.04795	0.660323
P32322	P5CR1_HUMAN	PYCR1	Pyrroline-5-carboxylate reductase 1, mitochondrial	43900000	38300000	42000000	54000000	49800000	58300000	49500000	52600000	59300000	67900000	68400000	61800000		0.886869	0.728137	0.708263	1.09091	0.946768	0.983137	1.37172	1.30038	1.04216		0.0203418	0.953895	0.0270089			0.774423	1.00694	1.23809
P32455	GBP1_HUMAN	GBP1	Guanylate-binding protein 1	37000000	33100000	32600000	32000000	33900000	38600000	48400000	52100000	47100000	21700000	31400000	29700000		0.764463	0.635317	0.692144	0.661157	0.650672	0.819533	0.448347	0.602687	0.630573		0.0018509	0.00433677	0.0029602			0.697308	0.710454	0.560536
P32456	GBP2_HUMAN	GBP2	Guanylate-binding protein 2	9420000	14800000	18400000	9060000	4462.56	4462.56	4462.56	28300000	30500000	4462.56	25400000	4462.56		2110.9	0.522968	0.603279	2030.22	0.000157688	0.000146313	1	0.897527	0.000146313		0.623537	0.181856	0.438941			704.007	676.742	0.632558
P32754	HPPD_HUMAN	HPD	4-hydroxyphenylpyruvate dioxyge4462.56se	3320000	3510000	3410000	4270000	4462.56	4462.56	5920000	4730000	5870000	7720000	9440000	10000000		0.560811	0.742072	0.58092	0.721284	0.000943459	0.000760232	1.30405	1.99577	1.70358		0.00594954	0.0504222	0.0108349			0.627934	0.240996	1.6678
P32780	TF2H1_HUMAN	GTF2H1	General transcription factor IIH subunit 1	5440000	3520000	4462.56	4462.56	4462.56	4462.56	2230000	4462.56	4462.56	4040000	4462.56	4462.56		2.43946	788.785	1	0.00200115	1	1	1.81166	1	1		0.27077	0.373901	0.714536			264.075	0.667334	1.27055
P32856	STX2_HUMAN	STX2	Syntaxin-2	266012	239445	252446	244264	239476	212837	294829	417532	479047	4462.56	4462.56	4462.56		0.902259	0.573477	0.526975	0.828494	0.573551	0.444293	0.0151361	0.0106879	0.0093155		0.0574444	0.040033	0.00191963			0.66757	0.615446	0.0117132
P32929	CGL_HUMAN	CTH	Cystathionine gamma-lyase	1480000	4462.56	4462.56	1370000	1930000	1630000	4462.56	4462.56	4462.56	4462.56	3030000	3420000		331.648	1	1	306.999	432.487	365.261	1	678.982	766.376		0.373901	0.000534729	0.117573			111.216	368.249	482.12
P32969	RL9_HUMAN	RPL9	Large ribosomal subunit protein uL6	515000000	398000000	465000000	458000000	449000000	290000000	452000000	433000000	377000000	534000000	567000000	553000000		1.13938	0.919169	1.23342	1.01327	1.03695	0.769231	1.18142	1.30947	1.46684		0.395768	0.732151	0.00591588			1.09732	0.939819	1.31924
P32970	CD70_HUMAN	CD70	CD70 antigen	11700000	11900000	9410000	4462.56	9190000	10800000	4860000	6000000	6190000	4180000	4462.56	4462.56		2.40741	1.98333	1.52019	0.000918222	1.53167	1.74475	0.860082	0.00074376	0.000720931		0.0041051	0.786446	0.0419064			1.97031	1.09244	0.287182
P33121	ACSL1_HUMAN	ACSL1	Long-chain-fatty-acid--CoA ligase 1	3550000	2550000	3370000	4260000	3970000	3370000	3830000	2470000	3520000	2900000	2950000	3060000		0.926893	1.03239	0.957386	1.11227	1.60729	0.957386	0.75718	1.19433	0.869318		0.831525	0.290783	0.504582			0.972223	1.22565	0.940277
P33176	KINH_HUMAN	KIF5B	Kinesin-1 heavy chain	61100000	62600000	62600000	62900000	61300000	63200000	51800000	64300000	60200000	53700000	49500000	53500000		1.17954	0.973561	1.03987	1.21429	0.953344	1.04983	1.03668	0.769829	0.888704		0.420043	0.376894	0.171335			1.06432	1.07249	0.898404
P33240	CSTF2_HUMAN	CSTF2	Cleavage stimulation factor subunit 2	10400000	12600000	12600000	11500000	13400000	14000000	8710000	10600000	9780000	8980000	11600000	10700000		1.19403	1.18868	1.28834	1.32032	1.26415	1.43149	1.031	1.09434	1.09407		0.0766842	0.0246388	0.482268			1.22368	1.33866	1.07314
P33316	DUT_HUMAN	DUT	Deoxyuridine 5'-triphosphate nucleotidohydrolase, mitochondrial	200000000	219000000	209000000	192000000	196000000	154000000	264000000	281000000	246000000	175000000	163000000	169000000		0.757576	0.779359	0.849593	0.727273	0.697509	0.626016	0.662879	0.580071	0.686992		0.00913686	0.00776448	0.000895413			0.79551	0.683599	0.643314
P33527	MRP1_HUMAN	ABCC1	Multidrug resistance-associated protein 1	23700000	22700000	22800000	23700000	22800000	22000000	21200000	22100000	21200000	25700000	24800000	29400000		1.11792	1.02715	1.07547	1.11792	1.03167	1.03774	1.21226	1.12217	1.38679		0.0230909	0.0813919	0.0234395			1.07352	1.06244	1.24041
P33552	CKS2_HUMAN	CKS2	Cyclin-dependent ki4462.56ses regulatory subunit 2	4462.56	4462.56	1920000	4462.56	4462.56	4462.56	4462.56	4462.56	4462.56	15500000	17500000	9420000		1	1	430.246	1	1	1	3473.34	3921.52	2110.9		0.373901	#DIV/0!	0.00434513			144.082	1	3168.58
P33897	ABCD1_HUMAN	ABCD1	ATP-binding cassette sub-family D member 1	21400000	13900000	16600000	22000000	21400000	21400000	15300000	14900000	14800000	11600000	10900000	11200000		1.39869	0.932886	1.12162	1.43791	1.43624	1.44595	0.75817	0.731544	0.756757		0.354531	1.26e-05	0.000120131			1.15107	1.44003	0.748823
P33947	ERD22_HUMAN	KDELR2	ER lumen protein-retaining receptor 2	6840000	7490000	1100000	794940	2010000	1140000	18000000	3670000	4590000	2340000	3930000	3270000		0.38	2.04087	0.239651	0.0441633	0.547684	0.248366	0.13	1.07084	0.712418		0.514714	0.184555	0.297197			0.886841	0.280071	0.637754
P33991	MCM4_HUMAN	MCM4	D4462.56 replication licensing factor MCM4	103000000	81500000	92500000	97400000	101000000	108000000	121000000	122000000	107000000	115000000	112000000	115000000		0.85124	0.668033	0.864486	0.804959	0.827869	1.00935	0.950413	0.918033	1.07477		0.0365378	0.0650095	0.61826			0.794586	0.880724	0.981071
P33992	MCM5_HUMAN	MCM5	D4462.56 replication licensing factor MCM5	106000000	95600000	103000000	112000000	105000000	114000000	139000000	129000000	118000000	105000000	102000000	90900000		0.76259	0.741085	0.872881	0.805755	0.813953	0.966102	0.755396	0.790698	0.770339		0.0163143	0.0510116	0.0167649			0.792186	0.861937	0.772144
P33993	MCM7_HUMAN	MCM7	D4462.56 replication licensing factor MCM7	107000000	100000000	98300000	103000000	103000000	92100000	119000000	124000000	109000000	110000000	107000000	101000000		0.89916	0.806452	0.901835	0.865546	0.830645	0.844954	0.92437	0.862903	0.926606		0.0390825	0.0346962	0.0922515			0.869149	0.847049	0.904626
P34059	GALNS_HUMAN	GALNS	N-acetylgalactosamine-6-sulfatase	739624	1120000	994471	713831	651436	998867	2550000	1580000	1450000	1020000	2290000	1200000		0.290049	0.708861	0.685842	0.279934	0.412301	0.688874	0.4	1.44937	0.827586		0.0673447	0.0418892	0.53574			0.561584	0.46037	0.892318
P34896	GLYC_HUMAN	SHMT1	Serine hydroxymethyltransferase, cytosolic	70700000	55300000	64200000	75000000	70000000	81900000	98700000	92200000	80900000	55300000	51400000	63500000		0.716312	0.599783	0.793572	0.759878	0.759219	1.01236	0.560284	0.557484	0.78492		0.0165534	0.0744941	0.00580314			0.703222	0.843819	0.634229
P34897	GLYM_HUMAN	SHMT2	Serine hydroxymethyltransferase, mitochondrial	211000000	192000000	211000000	216000000	204000000	236000000	200000000	182000000	180000000	249000000	228000000	229000000		1.055	1.05495	1.17222	1.08	1.12088	1.31111	1.245	1.25275	1.27222		0.125637	0.0501087	0.00679326			1.09406	1.17066	1.25666
P34931	HS71L_HUMAN	HSPA1L	Heat shock 70 kDa protein 1-like	671000000	733000000	722000000	667000000	679000000	674000000	587000000	603000000	600000000	3030000000	2660000000	3110000000		1.1431	1.21559	1.20333	1.13629	1.12604	1.12333	5.16184	4.41128	5.18333		0.00474359	0.000218796	7.27e-05			1.18734	1.12855	4.91882
P34932	HSP74_HUMAN	HSPA4	Heat shock 70 kDa protein 4	179000000	166000000	177000000	174000000	167000000	171000000	149000000	152000000	149000000	159000000	163000000	165000000		1.20134	1.09211	1.18792	1.16779	1.09868	1.14765	1.06711	1.07237	1.10738		0.00449371	0.000794737	0.0036922			1.16046	1.13804	1.08229
P34949	MPI_HUMAN	MPI	Mannose-6-phosphate isomerase	5230000	4690000	3570000	6220000	6400000	4580000	6490000	5650000	6460000	3570000	4140000	4270000		0.805855	0.830088	0.552632	0.958398	1.13274	0.708978	0.550077	0.732743	0.660991		0.0385359	0.506956	0.00320678			0.729525	0.933373	0.647937
P35052	GPC1_HUMAN	GPC1	Glypican-1	4462.56	1350000	2720000	2380000	662865	1130000	4462.56	4462.56	4462.56	3840000	3910000	3810000		1	302.517	609.516	533.326	148.539	253.218	860.493	876.179	853.77		0.159273	0.0538186	2.11e-08			304.344	311.694	863.48
P35080	PROF2_HUMAN	PFN2	Profilin-2	80900000	51700000	62500000	67900000	71200000	56500000	82200000	87700000	74600000	37700000	47400000	44600000		0.984185	0.58951	0.837802	0.826034	0.811859	0.757373	0.458637	0.540479	0.597855		0.152398	0.049561	0.00130753			0.803832	0.798422	0.532324
P35221	CT4462.561_HUMAN	CTN4462.561	Catenin alpha-1	81800000	93000000	87600000	76400000	85100000	81900000	103000000	113000000	102000000	140000000	141000000	155000000		0.794175	0.823009	0.858824	0.741748	0.753097	0.802941	1.35922	1.24779	1.51961		0.017809	0.00457311	0.00276808			0.825336	0.765929	1.37554
P35222	CTNB1_HUMAN	CTNNB1	Catenin beta-1	15000000	16000000	16400000	21600000	19100000	20500000	18900000	18000000	18600000	37500000	38000000	37300000		0.793651	0.888889	0.88172	1.14286	1.06111	1.10215	1.98413	2.11111	2.00538		0.00542186	0.0691966	5.78e-07			0.854753	1.10204	2.03354
P35232	PHB1_HUMAN	PHB1	Prohibitin 1	427000000	449000000	407000000	419000000	417000000	419000000	347000000	330000000	326000000	346000000	348000000	366000000		1.23055	1.36061	1.24847	1.20749	1.26364	1.28528	0.997118	1.05455	1.1227		0.00244723	0.000203346	0.103698			1.27987	1.25214	1.05812
P35240	MERL_HUMAN	NF2	Merlin	1150000	1310000	1310000	4462.56	4462.56	908409	1260000	1370000	954609	4462.56	4462.56	4462.56		0.912698	0.956204	1.37229	0.00354171	0.00325734	0.951603	0.00354171	0.00325734	0.00467475		0.671379	0.052559	0.000663343			1.0804	0.319467	0.0038246
P35241	RADI_HUMAN	RDX	Radixin	111000000	94600000	98200000	77000000	87200000	90300000	162000000	166000000	144000000	103000000	99500000	103000000		0.685185	0.56988	0.681944	0.475309	0.525301	0.627083	0.635802	0.599398	0.715278		0.00261757	0.000771056	0.00127256			0.64567	0.542564	0.650159
P35244	RFA3_HUMAN	RPA3	Replication protein A 14 kDa subunit	58300000	63500000	33300000	53700000	51900000	54300000	60900000	67300000	56000000	83800000	66800000	62000000		0.957307	0.943536	0.594643	0.881773	0.771174	0.969643	1.37603	0.992571	1.10714		0.381755	0.0729348	0.26878			0.831829	0.874197	1.15858
P35249	RFC4_HUMAN	RFC4	Replication factor C subunit 4	94900000	121000000	102000000	99800000	107000000	109000000	99800000	105000000	114000000	66400000	71400000	73800000		0.950902	1.15238	0.894737	1	1.01905	0.95614	0.665331	0.68	0.647368		0.974514	0.851263	0.00158757			0.99934	0.991729	0.664233
P35250	RFC2_HUMAN	RFC2	Replication factor C subunit 2	31000000	30300000	31700000	33100000	34000000	33900000	31300000	30900000	32600000	31900000	32600000	27100000		0.990415	0.980583	0.972393	1.05751	1.10032	1.03988	1.01917	1.05502	0.831288		0.410304	0.02442	0.585947			0.98113	1.0659	0.968491
P35251	RFC1_HUMAN	RFC1	Replication factor C subunit 1	11700000	8410000	9400000	11600000	10900000	8250000	11200000	11800000	10100000	7630000	7410000	7260000		1.04464	0.712712	0.930693	1.03571	0.923729	0.816832	0.68125	0.627966	0.718812		0.335586	0.528107	0.00211251			0.896016	0.925425	0.676009
P35268	RL22_HUMAN	RPL22	Large ribosomal subunit protein eL22	897000000	853000000	853000000	929000000	993000000	886000000	806000000	701000000	718000000	683000000	580000000	614000000		1.1129	1.21683	1.18802	1.15261	1.41655	1.23398	0.847395	0.827389	0.855153		0.0242252	0.0124631	0.0594852			1.17259	1.26771	0.843312
P35269	T2FA_HUMAN	GTF2F1	General transcription factor IIF subunit 1	13200000	13500000	13500000	14400000	14700000	12400000	12200000	15200000	12300000	13800000	15300000	15800000		1.08197	0.888158	1.09756	1.18033	0.967105	1.00813	1.13115	1.00658	1.28455		0.87433	0.648678	0.207113			1.02256	1.05185	1.14076
P35270	SPRE_HUMAN	SPR	Sepiapterin reductase	16800000	19300000	16200000	17700000	18600000	21000000	15300000	15400000	17200000	12500000	11800000	12100000		1.09804	1.25325	0.94186	1.15686	1.20779	1.22093	0.816993	0.766234	0.703488		0.264935	0.0543396	0.00413047			1.09772	1.1952	0.762239
P35354	PGH2_HUMAN	PTGS2	Prostaglandin G/H synthase 2	1810000	4462.56	972716	4462.56	4462.56	4462.56	4462.56	4462.56	4462.56	2870000	4630000	3870000		405.597	1	217.973	1	1	1	643.129	1037.52	867.215		0.15102	#DIV/0!	0.00175372			208.19	1	849.288
P35520	CBS_HUMAN	CBS	Cystathionine beta-synthase	21700000	16600000	17000000	23500000	21800000	20800000	18900000	20400000	22300000	13400000	14300000	17400000		1.14815	0.813725	0.762332	1.24339	1.06863	0.932735	0.708995	0.70098	0.780269		0.333333	0.29985	0.024357			0.908068	1.08158	0.730081
P35527	K1C9_HUMAN	KRT9	Keratin, type I cytoskeletal 9	220000000	665000000	473000000	420000000	450000000	288000000	433000000	353000000	306000000	195000000	206000000	576000000		0.508083	1.88385	1.54575	0.969977	1.27479	0.941176	0.450346	0.583569	1.88235		0.544596	0.740831	0.783694			1.31256	1.06198	0.97209
P35573	GDE_HUMAN	AGL	Glycogen debranching enzyme	12800000	12700000	15300000	9070000	14400000	13300000	15900000	19200000	20000000	14600000	14800000	7420000		0.805031	0.661458	0.765	0.57044	0.75	0.665	0.918239	0.770833	0.371		0.0346949	0.0408834	0.0896151			0.74383	0.661813	0.686691
P35579	MYH9_HUMAN	MYH9	Myosin-9	598000000	529000000	569000000	419000000	467000000	492000000	687000000	710000000	614000000	781000000	736000000	344000000		0.870451	0.74507	0.92671	0.609898	0.657746	0.801303	1.13683	1.03662	0.560261		0.0405482	0.00423115	0.74211			0.847411	0.689649	0.911236
P35580	MYH10_HUMAN	MYH10	Myosin-10	27400000	24300000	23600000	19300000	25300000	24800000	31300000	34000000	34300000	25900000	28600000	8060000		0.875399	0.714706	0.688047	0.616613	0.744118	0.723032	0.827476	0.841176	0.234985		0.00579872	0.0093684	0.13094			0.759384	0.694588	0.634546
P35606	COPB2_HUMAN	COPB2	Coatomer subunit beta'	74800000	67100000	64300000	66300000	75400000	71400000	81800000	81500000	72200000	77700000	80400000	80400000		0.914425	0.823313	0.890582	0.810513	0.925153	0.98892	0.949878	0.986503	1.11357		0.093092	0.143177	0.775479			0.876107	0.908195	1.01665
P35611	ADDA_HUMAN	ADD1	Alpha-adducin	7860000	7950000	9350000	8800000	8010000	5170000	11400000	11700000	12200000	6790000	8140000	7460000		0.689474	0.679487	0.766393	0.77193	0.684615	0.42377	0.595614	0.695726	0.611475		0.00322956	0.0169453	0.000692525			0.711785	0.626772	0.634272
P35613	BASI_HUMAN	BSG	Basigin	284000000	264000000	238000000	306000000	335000000	267000000	211000000	238000000	232000000	410000000	365000000	442000000		1.34597	1.10924	1.02586	1.45024	1.40756	1.15086	1.94313	1.53361	1.90517		0.0887088	0.0238655	0.0016812			1.16036	1.33622	1.79397
P35637	FUS_HUMAN	FUS	R4462.56-binding protein FUS	275000000	292000000	292000000	222000000	180000000	190000000	293000000	287000000	282000000	259000000	240000000	277000000		0.938567	1.01742	1.03546	0.757679	0.627178	0.673759	0.883959	0.836237	0.98227		0.885143	0.00232424	0.0618453			0.99715	0.686205	0.900822
P35658	NU214_HUMAN	NUP214	Nuclear pore complex protein Nup214	14200000	15600000	14200000	14500000	14300000	13900000	16700000	17500000	17400000	16600000	17200000	17300000		0.850299	0.891429	0.816092	0.868263	0.817143	0.798851	0.994012	0.982857	0.994253		0.00878789	0.000644142	0.64333			0.852607	0.828086	0.990374
P35659	DEK_HUMAN	DEK	Protein DEK	112000000	145000000	145000000	159000000	137000000	133000000	129000000	131000000	153000000	115000000	96500000	84500000		0.868217	1.10687	0.947712	1.23256	1.0458	0.869281	0.891473	0.736641	0.552288		0.798216	0.657541	0.0293171			0.974267	1.04921	0.726801
P35754	GLRX1_HUMAN	GLRX	Glutaredoxin-1	15600000	19400000	14500000	9620000	10100000	13900000	19300000	23000000	20900000	4210000	8110000	5590000		0.80829	0.843478	0.69378	0.498446	0.43913	0.665072	0.218135	0.352609	0.267464		0.0671515	0.00464824	0.000647039			0.781849	0.534216	0.279403
P35813	PPM1A_HUMAN	PPM1A	Protein phosphatase 1A	10200000	10100000	9570000	11100000	12500000	9730000	12200000	14100000	14800000	4930000	4620000	7570000		0.836066	0.716312	0.646622	0.909836	0.886525	0.657432	0.404098	0.32766	0.511486		0.00949331	0.0808437	0.00277427			0.733	0.817931	0.414415
P35908	K22E_HUMAN	KRT2	Keratin, type II cytoskeletal 2 epidermal	22600000	27000000	43700000	30900000	41600000	27800000	51800000	31800000	26100000	27500000	26700000	65500000		0.436293	0.849057	1.67433	0.596525	1.30818	1.06513	0.530888	0.839623	2.50958		0.617092	0.740977	0.834887			0.98656	0.989945	1.29336
P35914	HMGCL_HUMAN	HMGCL	Hydroxymethylglutaryl-CoA lyase, mitochondrial	11300000	11700000	11600000	12800000	13300000	13200000	13000000	15200000	15300000	8480000	10100000	9900000		0.869231	0.769737	0.75817	0.984615	0.875	0.862745	0.652308	0.664474	0.647059		0.0174984	0.141586	0.00526708			0.799046	0.907453	0.654613
P35998	PRS7_HUMAN	PSMC2	26S proteasome regulatory subunit 7	94200000	97700000	101000000	111000000	103000000	71300000	80700000	91400000	87800000	95800000	90000000	98300000		1.16729	1.06893	1.15034	1.37546	1.12691	0.812073	1.18711	0.984683	1.11959		0.0412244	0.536057	0.113311			1.12885	1.10482	1.09713
P36383	CXG1_HUMAN	GJC1	Gap junction gamma-1 protein	4462.56	204905	4462.56	4462.56	198983	4462.56	4462.56	4462.56	282025	259262	275596	271749		1	45.9165	0.0158233	1	44.5894	0.0158233	58.0971	61.7574	0.963564		0.832823	0.818508	0.137165			15.6441	15.2018	40.2727
P36404	ARL2_HUMAN	ARL2	ADP-ribosylation factor-like protein 2	24200000	25000000	24600000	27500000	27700000	33700000	28800000	25400000	27700000	22900000	22000000	20500000		0.840278	0.984252	0.888087	0.954861	1.09055	1.21661	0.795139	0.866142	0.740072		0.0583936	0.361598	0.0108164			0.904205	1.08734	0.800451
P36405	ARL3_HUMAN	ARL3	ADP-ribosylation factor-like protein 3	22600000	36300000	27400000	29100000	24900000	41100000	49800000	55400000	52300000	25500000	27200000	27600000		0.453815	0.655235	0.523901	0.584337	0.449458	0.785851	0.512048	0.490975	0.527725		0.00538534	0.0152868	0.000122493			0.544317	0.606549	0.510249
P36406	TRI23_HUMAN	TRIM23	E3 ubiquitin-protein ligase TRIM23	9230000	4462.56	7230000	4462.56	4462.56	4462.56	4462.56	4462.56	4462.56	8510000	8520000	8660000		2068.32	1	1620.15	1	1	1	1906.98	1909.22	1940.59		0.121962	#DIV/0!	6.14e-09			1229.82	1	1918.93
P36507	MP2K2_HUMAN	MAP2K2	Dual specificity mitogen-activated protein ki4462.56se ki4462.56se 2	38200000	36700000	38700000	32300000	35600000	31800000	23100000	32600000	33900000	21100000	30100000	15100000		1.65368	1.12577	1.14159	1.39827	1.09202	0.938053	0.91342	0.923313	0.445428		0.0816427	0.403442	0.232913			1.30701	1.14278	0.76072
P36542	ATPG_HUMAN	ATP5F1C	ATP synthase subunit gamma, mitochondrial	261000000	209000000	221000000	266000000	231000000	261000000	229000000	217000000	201000000	191000000	220000000	198000000		1.13974	0.963134	1.0995	1.16157	1.06452	1.29851	0.834061	1.01382	0.985075		0.453628	0.0530601	0.34788			1.06746	1.17487	0.94432
P36543	VATE1_HUMAN	ATP6V1E1	V-type proton ATPase subunit E 1	40500000	53200000	38500000	44500000	42700000	46800000	29900000	27200000	36600000	33100000	34800000	31600000		1.35452	1.95588	1.05191	1.48829	1.56985	1.27869	1.10702	1.27941	0.863388		0.0757193	0.0114655	0.547125			1.4541	1.44561	1.08327
P36551	HEM6_HUMAN	CPOX	Oxygen-dependent coproporphyrinogen-III oxidase, mitochondrial	7990000	11900000	10500000	11900000	13200000	12100000	16700000	8320000	14000000	6800000	8120000	7490000		0.478443	1.43029	0.75	0.712575	1.58654	0.864286	0.407186	0.975962	0.535		0.350126	0.820368	0.0910438			0.886244	1.05447	0.639382
P36578	RL4_HUMAN	RPL4	Large ribosomal subunit protein uL4	463000000	352000000	458000000	479000000	535000000	478000000	505000000	437000000	442000000	440000000	437000000	391000000		0.916832	0.805492	1.0362	0.948515	1.22426	1.08145	0.871287	1	0.884615		0.431064	0.280458	0.225703			0.919508	1.08474	0.918634
P36639	8ODP_HUMAN	NUDT1	Oxidized purine nucleoside triphosphate hydrolase	18200000	18500000	18200000	11400000	11300000	12900000	18700000	21300000	21500000	9290000	9230000	6320000		0.973262	0.868545	0.846512	0.609626	0.530516	0.6	0.496791	0.433333	0.293953		0.0724044	0.00114897	0.000783706			0.896106	0.580047	0.408026
P36776	LONM_HUMAN	LONP1	Lon protease homolog, mitochondrial	70900000	63400000	68800000	65100000	66700000	73900000	66000000	67100000	63200000	64200000	69200000	65100000		1.07424	0.944858	1.08861	0.986364	0.994039	1.1693	0.972727	1.0313	1.03006		0.418832	0.347296	0.722957			1.0359	1.0499	1.01136
P36871	PGM1_HUMAN	PGM1	Phosphoglucomutase-1	130000000	125000000	125000000	106000000	101000000	90700000	131000000	143000000	139000000	78500000	76800000	80000000		0.992366	0.874126	0.899281	0.80916	0.706294	0.652518	0.599237	0.537063	0.57554		0.0478583	0.00255675	8.41e-05			0.921924	0.722657	0.570613
P36873	PP1G_HUMAN	PPP1CC	Serine/threonine-protein phosphatase PP1-gamma catalytic subunit	17500000	15700000	17200000	18900000	19000000	22700000	16900000	18700000	19200000	12200000	11200000	16000000		1.0355	0.839572	0.895833	1.11834	1.01604	1.18229	0.721893	0.59893	0.833333		0.175921	0.248371	0.0339219			0.923636	1.10556	0.718052
P36896	ACV1B_HUMAN	ACVR1B	Activin receptor type-1B	4410000	4660000	4520000	4462.56	4610000	4462.56	4050000	4070000	4520000	4462.56	4462.56	3150000		1.08889	1.14496	1	0.00110187	1.13268	0.000987292	0.00110187	0.00109645	0.696903		0.135347	0.15813	0.0406435			1.07795	0.378256	0.233034
P36915	GNL1_HUMAN	GNL1	Guanine nucleotide-binding protein-like 1	6350000	4920000	4420000	7980000	8760000	6180000	6340000	8050000	10000000	3940000	3700000	3700000		1.00158	0.61118	0.442	1.25868	1.0882	0.618	0.621451	0.459627	0.37		0.0738435	0.726251	0.0148228			0.684919	0.988291	0.483693
P36952	SPB5_HUMAN	SERPINB5	Serpin B5	249000000	260000000	251000000	219000000	225000000	181000000	233000000	257000000	224000000	161000000	144000000	160000000		1.06867	1.01167	1.12054	0.939914	0.875486	0.808036	0.690987	0.560311	0.714286		0.21489	0.154682	0.00181977			1.06696	0.874479	0.655195
P36957	ODO2_HUMAN	DLST	Dihydrolipoyllysine-residue succinyltransferase component of 2-oxoglutarate dehydroge4462.56se complex, mitochondrial	214000000	215000000	203000000	200000000	204000000	184000000	211000000	209000000	221000000	184000000	194000000	174000000		1.01422	1.02871	0.918552	0.947867	0.976077	0.832579	0.872038	0.92823	0.78733		0.604484	0.0688626	0.0124256			0.987159	0.918841	0.862533
P36969	GPX4_HUMAN	GPX4	Phospholipid hydroperoxide glutathione peroxidase GPX4	17200000	18500000	15400000	10700000	14000000	9110000	23100000	24600000	17100000	4462.56	4462.56	4462.56		0.744589	0.752033	0.900585	0.463203	0.569106	0.532749	0.000193184	0.000181405	0.000260968		0.137125	0.0188257	0.000706487			0.799069	0.521686	0.000211853
P37108	SRP14_HUMAN	SRP14	Sig4462.56l recognition particle 14 kDa protein	106000000	141000000	136000000	143000000	137000000	109000000	124000000	148000000	136000000	155000000	146000000	172000000		0.854839	0.952703	1	1.15323	0.925676	0.801471	1.25	0.986486	1.26471		0.554646	0.640621	0.103262			0.935847	0.960124	1.16706
P37198	NUP62_HUMAN	NUP62	Nuclear pore glycoprotein p62	6250000	8570000	5600000	9100000	6670000	5170000	6620000	6860000	6630000	14600000	13400000	12100000		0.944109	1.24927	0.844646	1.37462	0.972303	0.779789	2.20544	1.95335	1.82504		0.914579	0.821361	0.000783077			1.01268	1.04224	1.99461
P37235	HPCL1_HUMAN	HPCAL1	Hippocalcin-like protein 1	93200000	106000000	111000000	51300000	51700000	71100000	101000000	110000000	104000000	66600000	66700000	56400000		0.922772	0.963636	1.06731	0.507921	0.47	0.683654	0.659406	0.606364	0.542308		0.800454	0.00263692	0.000641138			0.984572	0.553858	0.602692
P37268	FDFT_HUMAN	FDFT1	Squalene synthase	5560000	5940000	5580000	6400000	6950000	5480000	6020000	7160000	5930000	13000000	14100000	11100000		0.923588	0.829609	0.940978	1.06312	0.97067	0.924115	2.15947	1.96927	1.87184		0.178047	0.880688	0.00270292			0.898058	0.985969	2.00019
P37802	TAGL2_HUMAN	TAGLN2	Transgelin-2	1120000000	1290000000	1070000000	1330000000	1230000000	1170000000	1260000000	1320000000	1350000000	962000000	896000000	909000000		0.888889	0.977273	0.792593	1.05556	0.931818	0.866667	0.763492	0.678788	0.673333		0.104406	0.281837	0.0003104			0.886251	0.951347	0.705204
P37837	TALDO_HUMAN	TALDO1	Transaldolase	342000000	365000000	330000000	349000000	318000000	294000000	355000000	374000000	335000000	257000000	237000000	242000000		0.96338	0.975936	0.985075	0.983099	0.850267	0.877612	0.723944	0.63369	0.722388		0.586545	0.153083	0.00101968			0.974797	0.903659	0.693341
P37840	SYUA_HUMAN	SNCA	Alpha-synuclein	4462.56	1550000	1900000	1470000	4462.56	1310000	1960000	2100000	1950000	4500000	4560000	5260000		0.00227682	0.738095	0.974359	0.75	0.00212503	0.671795	2.29592	2.17143	2.69744		0.218649	0.0825798	0.00036983			0.571577	0.47464	2.38826
P38117	ETFB_HUMAN	ETFB	Electron transfer flavoprotein subunit beta	216000000	218000000	197000000	219000000	236000000	225000000	262000000	259000000	260000000	173000000	157000000	160000000		0.824427	0.841699	0.757692	0.835878	0.911197	0.865385	0.660305	0.606178	0.615385		0.00177155	0.00264063	4.13e-05			0.80794	0.87082	0.627289
P38159	RBMX_HUMAN	RBMX	R4462.56-binding motif protein, X chromosome	323000000	336000000	328000000	282000000	260000000	274000000	319000000	337000000	338000000	373000000	339000000	373000000		1.01254	0.997033	0.970414	0.884013	0.771513	0.810651	1.16928	1.00593	1.10355		0.763437	0.00264494	0.0784816			0.993329	0.822059	1.09292
P38432	COIL_HUMAN	COIL	Coilin	2040000	1460000	1920000	3120000	1830000	1950000	1570000	1480000	4462.56	1610000	1740000	1500000		1.29936	0.986486	430.246	1.98726	1.23649	436.969	1.02548	1.17568	336.13		0.216211	0.121282	0.307515			144.177	146.731	112.777
P38435	VKGC_HUMAN	GGCX	Vitamin K-dependent gamma-carboxylase	10600000	11200000	11100000	13400000	13800000	10700000	11700000	11900000	13300000	7880000	9120000	8900000		0.905983	0.941176	0.834586	1.1453	1.15966	0.804511	0.673504	0.766387	0.669173		0.0678119	0.77618	0.00438641			0.893915	1.03649	0.703021
P38571	LICH_HUMAN	LIPA	Lysosomal acid lipase/cholesteryl ester hydrolase	4462.56	5880000	4462.56	6430000	4870000	4462.56	4462.56	4462.56	4640000	4462.56	4462.56	4462.56		1	1317.63	0.000961759	1440.88	1091.3	0.000961759	1	1	0.000961759		0.87644	0.420938	0.373901			439.543	844.06	0.666987
P38606	VATA_HUMAN	ATP6V1A	V-type proton ATPase catalytic subunit A	138000000	147000000	131000000	141000000	142000000	138000000	125000000	137000000	126000000	110000000	134000000	105000000		1.104	1.07299	1.03968	1.128	1.0365	1.09524	0.88	0.978102	0.833333		0.195895	0.0523836	0.252924			1.07223	1.08658	0.897145
P38646	GRP75_HUMAN	HSPA9	Stress-70 protein, mitochondrial	727000000	782000000	744000000	695000000	622000000	560000000	717000000	682000000	600000000	732000000	748000000	766000000		1.01395	1.14663	1.24	0.969317	0.912023	0.933333	1.02092	1.09677	1.27667		0.0915289	0.479418	0.0843403			1.13352	0.938224	1.13145
P38919	IF4A3_HUMAN	EIF4A3	Eukaryotic initiation factor 4A-III	351000000	249000000	309000000	288000000	315000000	302000000	287000000	321000000	245000000	464000000	423000000	396000000		1.223	0.775701	1.26122	1.00348	0.981308	1.23265	1.61672	1.31776	1.61633		0.639254	0.49862	0.0083477			1.08664	1.07248	1.51694
[truncated: 3,444 more rows]
